# Supplementary material for: Comparative analysis of soil properties before and after Morchella sextelata cultivation across various soil types
Source: Front Microbiol. 2025 Oct 28;16:1700246. doi: 10.3389/fmicb.2025.1700246 (PMC12602436; doi:10.3389/fmicb.2025.1700246)
Supplement: Supplementary file 1 [file Table_1.xlsx]

## Sheet: Supplemental Table S1
Supplemental Table S1. The metagenome sequncing statistics for all soil samples.
SampleID	Raw_Base(G)	Clean_Base(G)	Clean_Q20(%)	Clean_Q30(%)	Clean_GC(%)	Effective(%)
RCK1	11.7	11.62	96.73	91.09	61.65	99.35
RCK2	13.11	13	96.35	90.24	61.55	99.18
RCK3	12.5	12.4	96.37	90.2	61.72	99.27
RTM1	12.69	12.58	96.14	89.56	62.57	99.17
RTM2	14.2	14.09	96.37	90.34	62.37	99.18
RTM3	10.06	9.98	96.7	91.11	62.67	99.19
SCK1	12.31	12.19	95.8	88.94	64.03	99.02
SCK2	12.61	12.48	95.89	89.26	64.41	99.02
SCK3	13.71	13.56	95.73	88.8	64.37	98.93
STM1	12.83	12.71	95.97	89.31	63.5	99.06
STM2	26.67	26.37	95.87	89.02	62.8	98.87
STM3	14.95	14.8	96.49	90.55	62.73	98.97
	167.34	165.78

## Sheet: Supplemental Table S2
Supplemental Table S2. The microbial taxonomic tables of soil microbiome.
Description	RCK1	RCK2	RCK3	RTM1	RTM2	RTM3	SCK1	SCK2	SCK3	STM1	STM2	STM3
k__Bacteria;p__Bacillota;c__Clostridia;o__Eubacteriales;f__Clostridiaceae;g__Clostridium;s__Clostridium luticellarii	7.28031	4.61572	10.5369	1.79245	3.26237	13.8419	0	0	0	0	0	0
k__Bacteria;p__Pseudomonadota;c__Alphaproteobacteria;o__Hyphomicrobiales;f__Rhizobiaceae;g__Rhizobium;s__Rhizobium sp. BT-175	4.7486	6.77387	2.06182	1.75369	1.59592	16.2511	0	0	0	2.84914	0	12.5468
k__Bacteria;p__Bacillota;c__Unclassified;o__Unclassified;f__Unclassified;g__Unclassified;s__Firmicutes bacterium CAG:791	4.67282	4.44385	0	6.90284	3.1409	15.9918	0	0	0	0	0	0
k__Eukaryota;p__Basidiomycota;c__Dacrymycetes;o__Dacrymycetales;f__Dacrymycetaceae;g__Calocera;s__Calocera viscosa	3.45862	0	9.01031	5.10919	0	19.7274	0	0	0	0	0	0
k__Bacteria;p__Pseudomonadota;c__Gammaproteobacteria;o__Pseudomonadales;f__Pseudomonadaceae;g__Pseudomonas;s__Pseudomonas sp. GM17	0	2.36001	2.15501	0	1.66805	14.1547	0	0	0	0	0	0
k__Bacteria;p__Actinomycetota;c__Actinomycetes;o__Kitasatosporales;f__Streptomycetaceae;g__Streptomyces;s__Streptomyces sp. NBC_01454	0	0	0	0	0	14.3165	0	0	0	0	0	0
k__Bacteria;p__Bacteroidota;c__Flavobacteriia;o__Flavobacteriales;f__Flavobacteriaceae;g__Flavobacterium;s__Flavobacterium sp. GSP6	2.33641	0	4.05784	0	1.57045	7.9959	0	0	0	0	0	0
k__Bacteria;p__Bacteroidota;c__Flavobacteriia;o__Flavobacteriales;f__Weeksellaceae;g__Kaistella;s__Kaistella daneshvariae	0	0	0	11.5869	5.27223	8.9478	0	0	0	0	0	0
k__Bacteria;p__Pseudomonadota;c__Alphaproteobacteria;o__Hyphomicrobiales;f__Phyllobacteriaceae;g__Mesorhizobium;s__Mesorhizobium sp. M7A.F.Ca.US.006.01.2.1	7.61697	2.41458	8.81934	1.87534	1.70662	14.482	5.06379	0	0	0	0	2.68343
k__Viruses;p__Uroviricota;c__Caudoviricetes;o__Unclassified;f__Unclassified;g__Unclassified;s__Weissella phage WCP30	0	0	0	0	2.34321	15.9072	0	0	0	0	0	0
k__Viruses;p__Uroviricota;c__Caudoviricetes;o__Unclassified;f__Unclassified;g__Rimavirus;s__Rimavirus rima	0	0	0	0	4.34184	22.1063	0	0	0	0	0	0
k__Bacteria;p__Candidatus Collierbacteria;c__Unclassified;o__Unclassified;f__Unclassified;g__Unclassified;s__Candidatus Collierbacteria bacterium RIFOXYD1_FULL_46_26	0	0	0	1.93115	0	20.8782	0	0	0	0	0	0
k__Bacteria;p__Candidatus Collierbacteria;c__Unclassified;o__Unclassified;f__Unclassified;g__Unclassified;s__Candidatus Collierbacteria bacterium GW2011_GWA1_44_12	2.23535	1.06291	0	5.77871	4.50755	14.025	0	0	0	0	0	0
k__Bacteria;p__Pseudomonadota;c__Gammaproteobacteria;o__Moraxellales;f__Moraxellaceae;g__Psychrobacter;s__Psychrobacter sp. I-STPA6b	0	2.56271	0	0	1.81132	12.2964	0	0	0	0	0	0
k__Bacteria;p__Bacillota;c__Bacilli;o__Bacillales;f__Staphylococcaceae;g__Salinicoccus;s__Salinicoccus kekensis	1.94356	0	1.68777	5.74218	5.22557	13.3029	0	0	0	0	0	0
k__Bacteria;p__Pseudomonadota;c__Gammaproteobacteria;o__Alteromonadales;f__Moritellaceae;g__Moritella;s__Moritella sp. 24	0	0	4.38433	1.86456	3.39362	14.3988	0	0	0	0	0	0
k__Bacteria;p__Pseudomonadota;c__Gammaproteobacteria;o__Vibrionales;f__Vibrionaceae;g__Vibrio;s__Vibrio xuii	0	0	0	2.59547	0	12.0258	0	0	0	0	0	0
k__Bacteria;p__Pseudomonadota;c__Alphaproteobacteria;o__Rhodobacterales;f__Paracoccaceae;g__Paracoccus;s__Paracoccus sp. 2205BS29-5	1.9522	5.56963	1.69527	0	2.6244	15.5891	0	0	0	0	0	0
k__Bacteria;p__Pseudomonadota;c__Betaproteobacteria;o__Nitrosomonadales;f__Thiobacillaceae;g__Thiobacillus;s__Thiobacillus sp. SCN 65-179	7.36165	0	4.26186	0	1.64941	11.1972	0	0	0	0	0	0
k__Viruses;p__Uroviricota;c__Caudoviricetes;o__Unclassified;f__Stanwilliamsviridae;g__Karimacvirus;s__Streptomyces phage JimJam	0	0	0	0	1.64025	22.2701	0	0	0	0	0	0
k__Viruses;p__Preplasmiviricota;c__Tectiliviricetes;o__Kalamavirales;f__Tectiviridae;g__Unclassified;s__Tectiviridae sp.	4.16346	3.95945	3.61551	16.9136	5.59706	14.2486	0	0	0	0	0	0
k__Bacteria;p__Bacillota;c__Bacilli;o__Bacillales;f__Paenibacillaceae;g__Paenibacillus;s__Paenibacillus senegalimassiliensis	0	0	0	0	0.421177	34.3105	0	0	0	0	0	0
k__Bacteria;p__Pseudomonadota;c__Gammaproteobacteria;o__Pseudomonadales;f__Pseudomonadaceae;g__Pseudomonas;s__Pseudomonas sp. KFB-138	3.34027	4.76489	1.45033	9.86869	7.85823	11.4314	0	0	0	0	0	0
k__Viruses;p__Uroviricota;c__Caudoviricetes;o__Unclassified;f__Unclassified;g__Unclassified;s__Klebsiella phage VLCpiS13b	0	0	0	0	0	14.1814	0	0	0	0	0	0
k__Viruses;p__Uroviricota;c__Caudoviricetes;o__Unclassified;f__Unclassified;g__Ikedavirus;s__Ikedavirus phi673	13.0631	3.10574	0	0	0	14.9019	0	0	0	0	0	0
k__Bacteria;p__Pseudomonadota;c__Betaproteobacteria;o__Burkholderiales;f__Comamonadaceae;g__Allofranklinella;s__Allofranklinella schreckenbergeri	0	0	7.60339	6.46711	3.92352	11.6529	0	0	0	0	0	0
k__Bacteria;p__Candidatus Magasanikiibacteriota;c__Unclassified;o__Unclassified;f__Unclassified;g__Unclassified;s__Candidatus Magasanikbacteria bacterium GW2011_GWA2_45_39	0	9.79037	0	7.60391	11.533	19.5733	0	0	0	0	0	0
k__Bacteria;p__Verrucomicrobiota;c__Unclassified;o__Unclassified;f__Unclassified;g__Unclassified;s__Verrucomicrobia bacterium 13_1_20CM_4_55_9	2.43349	4.6285	5.28305	0	2.45356	11.1042	0	0	0	0	0	0
k__Bacteria;p__Actinomycetota;c__Actinomycetes;o__Micrococcales;f__Promicromonosporaceae;g__Isoptericola;s__Isoptericola sediminis	0	0	4.62347	7.86505	5.36809	15.1841	0	0	0	0	0	0
k__Bacteria;p__Bacillota;c__Clostridia;o__Eubacteriales;f__Pumilibacteraceae;g__Anaerocaecibacter;s__Anaerocaecibacter muris	0	4.13586	0	0	0	12.4029	2.1684	0	0	0	0	0
k__Viruses;p__Unclassified;c__Unclassified;o__Unclassified;f__Unclassified;g__Unclassified;s__Virus Rctr71	2.17448	6.2038	3.7766	0	0	9.92231	0	0	0	0	0	0
k__Bacteria;p__Pseudomonadota;c__Alphaproteobacteria;o__Rhodospirillales;f__Azospirillaceae;g__Azospirillum;s__Azospirillum sp. CAG:260	5.56007	5.28762	14.4849	0	3.73728	19.0282	0	5.31178	0	0	0	0
k__Bacteria;p__Actinomycetota;c__Actinomycetes;o__Micromonosporales;f__Micromonosporaceae;g__Micromonospora;s__Micromonospora wenchangensis	6.75762	6.4265	2.93413	4.99128	4.54223	23.1266	3.36937	0	0	4.05455	0	0
k__Eukaryota;p__Ascomycota;c__Sordariomycetes;o__Xylariales;f__Xylariaceae;g__Xylaria;s__Xylaria telfairii	0	0	2.39897	0	0	9.45428	0	0	0	0	0	0
k__Bacteria;p__Bacillota;c__Tissierellia;o__Tissierellales;f__Peptoniphilaceae;g__Peptoniphilus;s__Peptoniphilus sp.	0	0	0	0	0	29.4751	0	0	0	0	0	0
k__Bacteria;p__Actinomycetota;c__Actinomycetes;o__Micrococcales;f__Microbacteriaceae;g__Microbacterium;s__Microbacterium sp. zg.Y843	10.9811	22.9747	5.72155	0	8.85734	15.0323	0	0	0	0	0	0
k__Bacteria;p__Actinomycetota;c__Actinomycetes;o__Kitasatosporales;f__Streptomycetaceae;g__Streptomyces;s__Streptomyces sp. CEV 2-1	10.6484	0	0	1.96626	1.78936	15.1841	0	0	0	0	0	0
k__Bacteria;p__Bacillota;c__Clostridia;o__Lachnospirales;f__Lachnospiraceae;g__Parablautia;s__Parablautia sp. Marseille-Q6255	0	0	2.07302	1.76322	1.60459	10.893	0	0	0	0	0	0
k__Bacteria;p__Pseudomonadota;c__Betaproteobacteria;o__Burkholderiales;f__Burkholderiaceae;g__Burkholderia;s__Burkholderia sp. BCC1977	15.0426	11.4444	15.6755	2.22215	18.2	24.0242	0	0	0	0	0	0
k__Bacteria;p__Bdellovibrionota;c__Bacteriovoracia;o__Bacteriovoracales;f__Halobacteriovoraceae;g__Halobacteriovorax;s__Halobacteriovorax sp. DA5	3.00853	2.86111	0	2.22215	4.04445	20.5922	0	0	0	0	1.44885	0
k__Bacteria;p__Bacillota;c__Clostridia;o__Eubacteriales;f__Oscillospiraceae;g__Fournierella;s__Fournierella massiliensis	0	0	0	2.30095	0	14.2149	0	0	0	0	0	0
k__Eukaryota;p__Basidiomycota;c__Agaricomycetes;o__Agaricales;f__Mycenaceae;g__Mycena;s__Mycena metata	0	0	0	3.8623	1.75741	11.9304	0	0	0	0	0	0
k__Viruses;p__Uroviricota;c__Caudoviricetes;o__Unclassified;f__Unclassified;g__Unclassified;s__Myoviridae sp. ct8mY9	0	0	0	0	0	11.6529	0	0	0	0	0	0
k__Bacteria;p__Actinomycetota;c__Actinomycetes;o__Streptosporangiales;f__Thermomonosporaceae;g__Unclassified;s__Excellospora japonica	0	0	2.20484	0	0	14.482	0	0	0	0	0	0
k__Bacteria;p__Actinomycetota;c__Actinomycetes;o__Micrococcales;f__Intrasporangiaceae;g__Arsenicicoccus;s__Arsenicicoccus sp. UBA2120	2.13226	2.02778	0	0	0	14.5945	2.1263	6.11113	7.20883	10.2348	1.02686	4.50711
k__Bacteria;p__Bacillota;c__Bacilli;o__Lactobacillales;f__Enterococcaceae;g__Vagococcus;s__Vagococcus allomyrinae	0	4.39708	12.0454	6.83017	18.647	10.549	0	0	0	0	0	0
k__Bacteria;p__Cyanobacteriota;c__Cyanophyceae;o__Oscillatoriales;f__Microcoleaceae;g__Trichodesmium;s__Trichodesmium erythraeum	0	2.5164	0	1.95442	3.55717	12.0741	0	0	0	0	0	0
k__Bacteria;p__Bacillota;c__Bacilli;o__Bacillales;f__Paenibacillaceae;g__Paenibacillus;s__Paenibacillus auburnensis	7.66126	2.42862	2.21765	5.65872	3.43308	8.73971	0	0	0	0	0	0
k__Bacteria;p__Actinomycetota;c__Actinomycetes;o__Micrococcales;f__Micrococcaceae;g__Rothia;s__Rothia amarae	0	0	0	0	0	14.0752	0	0	0	0	0	0
k__Bacteria;p__Actinomycetota;c__Actinomycetes;o__Frankiales;f__Frankiaceae;g__Frankia;s__Frankia torreyi	3.25367	6.18848	2.82546	4.80642	2.187	14.8467	0	0	0	0	0	0
k__Viruses;p__Uroviricota;c__Caudoviricetes;o__Unclassified;f__Stanwilliamsviridae;g__Gilsonvirus;s__Streptomyces phage Forrest	0	0	0	0	0	21.2321	0	0	0	0	0	0
k__Bacteria;p__Bacillota;c__Bacilli;o__Lactobacillales;f__Carnobacteriaceae;g__Desemzia;s__Desemzia sp. C1	0	8.82512	0	0	8.31676	38.8158	0	0	0	0	0	0
k__Bacteria;p__Actinomycetota;c__Actinomycetes;o__Streptosporangiales;f__Nocardiopsaceae;g__Nocardiopsis;s__Nocardiopsis sp. FR4	0	2.5164	2.29781	0	1.77858	9.0556	0	0	0	0	0	0
k__Bacteria;p__Elusimicrobiota;c__Unclassified;o__Unclassified;f__Unclassified;g__Unclassified;s__Elusimicrobia bacterium GWA2_56_46	5.1075	2.42862	2.21765	0	3.43308	11.6529	0	0	0	0	0	0
k__Bacteria;p__Pseudomonadota;c__Alphaproteobacteria;o__Rickettsiales;f__Rickettsiaceae;g__Rickettsia;s__Rickettsia peacockii	0	5.35541	0	8.3188	11.3556	25.6962	0	0	4.75968	0	0	0
k__Viruses;p__Uroviricota;c__Caudoviricetes;o__Unclassified;f__Unclassified;g__Unclassified;s__Vibrio phage 1.175.O._10N.261.55.B3	0	3.60105	0	0	2.54521	12.9589	0	7.23501	0	0	0	0
k__Bacteria;p__Actinomycetota;c__Actinomycetes;o__Kitasatosporales;f__Streptomycetaceae;g__Streptomyces;s__Streptomyces sp. NBC_00208	6.97215	0	0	1.71658	1.56214	7.9536	0	0	0	0	1.11922	0
k__Bacteria;p__Bacillota;c__Bacilli;o__Bacillales;f__Planococcaceae;g__Sporosarcina;s__Sporosarcina thermotolerans	3.07165	0	0	6.80629	4.1293	7.00806	0	0	0	0	0	0
k__Bacteria;p__Actinomycetota;c__Actinomycetes;o__Mycobacteriales;f__Mycobacteriaceae;g__Mycobacterium;s__Mycobacterium sp. TY813	0	3.8678	10.5955	6.00802	5.4675	13.9188	0	0	0	0	0	0
k__Bacteria;p__Bacillota;c__Tissierellia;o__Tissierellales;f__Peptoniphilaceae;g__Peptoniphilus;s__uncultured Peptoniphilus sp.	7.24031	0	2.09581	7.1304	1.62222	24.7785	0	0	2.03986	0	0	0
k__Bacteria;p__Synergistota;c__Synergistia;o__Synergistales;f__Dethiosulfovibrionaceae;g__Dethiosulfovibrio;s__Dethiosulfovibrio salsuginis	0	0	2.10738	0	4.89356	11.0735	0	0	0	0	0	0
k__Bacteria;p__Pseudomonadota;c__Zetaproteobacteria;o__Unclassified;f__Unclassified;g__Unclassified;s__Zetaproteobacteria bacterium CG1_02_49_23	0	0	0	0	0	18.9086	0	0	0	0	0	0
k__Bacteria;p__Candidatus Nealsonbacteria;c__Unclassified;o__Unclassified;f__Unclassified;g__Unclassified;s__Candidatus Nealsonbacteria bacterium CG18_big_fil_WC_8_21_14_2_50_37_10	4.5283	0	0	23.4127	3.04376	10.3315	0	0	0	0	0	4.7859
k__Bacteria;p__Pseudomonadota;c__Gammaproteobacteria;o__Pseudomonadales;f__Pseudomonadaceae;g__Pseudomonas;s__Pseudomonas sp. 21LCFQ010	0	0	0	0	0	17.1798	0	0	0	0	0	0
k__Bacteria;p__Actinomycetota;c__Actinomycetes;o__Streptosporangiales;f__Streptosporangiaceae;g__Sphaerimonospora;s__Sphaerimonospora mesophila	0	0	0	0	1.44022	19.5542	6.41001	0	0	0	0	2.26455
k__Bacteria;p__Pseudomonadota;c__Gammaproteobacteria;o__Chromatiales;f__Thioalkalibacteraceae;g__Guyparkeria;s__Guyparkeria sp. SB14A	0	0	0	0	0	19.9433	0	0	0	0	0	0
k__Bacteria;p__Actinomycetota;c__Actinomycetes;o__Kitasatosporales;f__Streptomycetaceae;g__Streptomyces;s__Streptomyces sp. NBC_00620	0	0	0	0	0	25.6025	0	0	0	0	0	0
k__Viruses;p__Uroviricota;c__Caudoviricetes;o__Unclassified;f__Stanwilliamsviridae;g__Annadreamyvirus;s__Annadreamyvirus blueeyedbeauty	0	0	0	0	0	37.1168	0	0	0	0	0	0
k__Bacteria;p__Campylobacterota;c__Epsilonproteobacteria;o__Nautiliales;f__Nautiliaceae;g__Lebetimonas;s__Lebetimonas sp. JS032	2.41344	2.29518	2.09581	0	0	8.2595	0	0	0	0	1.16227	0
k__Bacteria;p__Bacillota;c__Clostridia;o__Eubacteriales;f__Clostridiaceae;g__Clostridium;s__Clostridium pascui	4.91693	10.9107	12.8094	8.474	8.81328	22.4363	0	0	0	0	0	0
k__Bacteria;p__Pseudomonadota;c__Alphaproteobacteria;o__Hyphomicrobiales;f__Nitrobacteraceae;g__Bradyrhizobium;s__Bradyrhizobium sp. SZCCHNR2012	0	0	0	0	0	8.73971	0	0	0	0	0	0
k__Bacteria;p__Pseudomonadota;c__Alphaproteobacteria;o__Rhodobacterales;f__Paracoccaceae;g__Unclassified;s__Rhodobacteraceae bacterium HLUCCA24	0	15.6646	0	8.11083	3.69056	18.7904	0	0	0	0	0	0
k__Eukaryota;p__Basidiomycota;c__Agaricomycetes;o__Boletales;f__Paxillaceae;g__Hydnomerulius;s__Hydnomerulius pinastri	0	0	0	0	6.3154	10.7182	0	0	0	0	0	0
k__Bacteria;p__Actinomycetota;c__Actinomycetes;o__Kitasatosporales;f__Streptomycetaceae;g__Streptomyces;s__Streptomyces sp. DSM 40484	0	0	0	0	0	58.9502	0	0	0	0	0	0
k__Bacteria;p__Campylobacterota;c__Desulfurellia;o__Desulfurellales;f__Desulfurellaceae;g__Desulfurella;s__Desulfurella amilsii	0	7.14055	1.63007	4.1594	3.78519	12.8481	0	0	0	0	0	0
k__Bacteria;p__Pseudomonadota;c__Gammaproteobacteria;o__Enterobacterales;f__Yersiniaceae;g__Rahnella;s__Rahnella bonaserana	0	0	0	0	0	24.5927	0	0	0	0	0	0
k__Bacteria;p__Actinomycetota;c__Actinomycetes;o__Kitasatosporales;f__Streptomycetaceae;g__Streptomyces;s__Streptomyces sp. NBC_01456	0	0	0	0	1.55392	27.6548	0	0	0	0	0	0
k__Bacteria;p__Pseudomonadota;c__Alphaproteobacteria;o__Hyphomicrobiales;f__Phyllobacteriaceae;g__Mesorhizobium;s__Mesorhizobium sp. M2A.F.Ca.ET.046.03.2.1	2.46767	2.34675	0	1.82266	6.63471	14.0752	0	0	0	0	0	0
k__Viruses;p__Kitrinoviricota;c__Tolucaviricetes;o__Tolivirales;f__Unclassified;g__Unclassified;s__Tolivirales sp.	2.32405	4.42034	0	1.71658	1.56214	7.9536	0	0	0	0	0	0
k__Bacteria;p__Pseudomonadota;c__Gammaproteobacteria;o__Enterobacterales;f__Pectobacteriaceae;g__Acerihabitans;s__Acerihabitans arboris	0	12.2859	5.60936	4.77108	8.68367	22.1063	0	0	0	0	0	0
k__Bacteria;p__Pseudomonadota;c__Betaproteobacteria;o__Burkholderiales;f__Burkholderiaceae;g__Burkholderia;s__Burkholderia sp. Ap-962	0	2.09911	3.83353	0	0	12.5899	0	0	3.7312	0	0	4.66566
k__Bacteria;p__Actinomycetota;c__Actinomycetes;o__Kitasatosporales;f__Streptomycetaceae;g__Streptomyces;s__Streptomyces sp. NBC_01751	0	0	0	0	0	80.0491	0	0	0	0	0	0
k__Bacteria;p__Pseudomonadota;c__Betaproteobacteria;o__Burkholderiales;f__Sutterellaceae;g__Duodenibacillus;s__Duodenibacillus massiliensis	5.45646	10.3782	2.36917	2.01511	3.66764	12.4491	0	0	0	0	0	0
k__Bacteria;p__Pseudomonadota;c__Alphaproteobacteria;o__Hyphomicrobiales;f__Phyllobacteriaceae;g__Mesorhizobium;s__Mesorhizobium sp. M00.F.Ca.ET.217.01.1.1	0	0	0	0	0	24.2456	0	0	0	0	0	0
k__Bacteria;p__Actinomycetota;c__Actinomycetes;o__Actinopolysporales;f__Actinopolysporaceae;g__Actinopolyspora;s__Actinopolyspora mortivallis	0	2.50133	4.5681	0	0	18.0028	0	0	0	0	0	0
k__Bacteria;p__Pseudomonadota;c__Gammaproteobacteria;o__Unclassified;f__Unclassified;g__Unclassified;s__Gammaproteobacteria bacterium TMED119	2.13226	0	1.85163	0	0	9.72964	0	0	0	0	0	0
k__Bacteria;p__Bacteroidota;c__Flavobacteriia;o__Flavobacteriales;f__Flavobacteriaceae;g__Gillisia;s__Gillisia sp. CAL575	0	0	0	0	1.75741	11.9304	0	0	0	0	0	0
k__Bacteria;p__Pseudomonadota;c__Alphaproteobacteria;o__Rhodobacterales;f__Roseobacteraceae;g__Loktanella;s__Loktanella sp. Alg231-35	0	0	4.07954	5.20481	3.1577	13.3978	0	0	0	0	0	0
k__Viruses;p__Cossaviricota;c__Quintoviricetes;o__Piccovirales;f__Parvoviridae;g__Unclassified;s__Phoenicopteridae parvo-like hybrid virus	0	0	3.54275	0	9.27006	787.471	0	0	0	0	0	0
k__Viruses;p__Cossaviricota;c__Quintoviricetes;o__Piccovirales;f__Parvoviridae;g__Unclassified;s__Flumine parvovirus 18	0	0	0	0	0	270.244	0	0	0	0	0	0
k__Bacteria;p__Candidatus Nealsonbacteria;c__Unclassified;o__Unclassified;f__Unclassified;g__Unclassified;s__Candidatus Nealsonbacteria bacterium CG08_land_8_20_14_0_20_38_20	0	0	2.00756	14.1314	16.5305	15.5961	0	0	0	0	1.11333	0
k__Bacteria;p__Bacteroidota;c__Flavobacteriia;o__Flavobacteriales;f__Flavobacteriaceae;g__Aequorivita;s__Aequorivita vladivostokensis	2.24105	0	0	0	9.03811	0	0	0	0	0	0	0
k__Viruses;p__Uroviricota;c__Caudoviricetes;o__Unclassified;f__Herelleviridae;g__Moonbeamvirus;s__Moonbeamvirus moonbeam	6.63012	6.30524	4.31815	9.79421	10.0272	1.89086	0	0	0	0	0	0
k__Bacteria;p__Planctomycetota;c__Unclassified;o__Unclassified;f__Unclassified;g__Unclassified;s__Planctomycetes bacterium GWF2_40_8	7.20074	6.84791	4.16871	12.41	20.9737	10.9525	0	0	0	0	0	0
k__Bacteria;p__Candidatus Yanofskybacteria;c__Unclassified;o__Unclassified;f__Unclassified;g__Unclassified;s__Candidatus Yanofskybacteria bacterium GW2011_GWA2_44_9	0	0	0	0	5.3038	0	0	0	0	0	0	0
k__Bacteria;p__Unclassified;c__Unclassified;o__Unclassified;f__Unclassified;g__Unclassified;s__uncultured rumen bacterium	0	4.59035	0	0	6.4889	0	0	0	0	0	0	0
k__Viruses;p__Uroviricota;c__Caudoviricetes;o__Unclassified;f__Unclassified;g__Unclassified;s__Pararheinheimera phage vB_PsoM_KLER1-1	0	3.66423	0	5.69181	15.5392	0	0	0	0	0	0	0
k__Bacteria;p__Bacillota;c__Bacilli;o__Bacillales;f__Bacillaceae;g__Bacillus;s__Bacillus safensis	7.5732	7.20211	13.153	0	25.4521	8.63925	0	0	0	0	0	0
k__Bacteria;p__Bacillota;c__Clostridia;o__Eubacteriales;f__Pumilibacteraceae;g__Pumilibacter;s__Pumilibacter muris	0	0	0	2.47659	7.88822	3.82501	0	0	0	0	0	0
k__Bacteria;p__Pseudomonadota;c__Alphaproteobacteria;o__Hyphomicrobiales;f__Phyllobacteriaceae;g__Mesorhizobium;s__Mesorhizobium sp. M1A.F.Ca.IN.022.05.2.1	3.405	3.23816	1.47844	5.02997	10.2992	0	0	0	0	0	0	0
k__Bacteria;p__Bacteroidota;c__Flavobacteriia;o__Flavobacteriales;f__Weeksellaceae;g__Chryseobacterium;s__Chryseobacterium jejuense	0	0	0	0	22.1434	0	0	0	0	0	0	0
k__Bacteria;p__Pseudomonadota;c__Alphaproteobacteria;o__Rhodobacterales;f__Paracoccaceae;g__Cereibacter;s__Cereibacter sediminicola	3.4723	0	3.01531	3.84704	11.6698	0	0	0	0	0	0	0
k__Bacteria;p__Campylobacterota;c__Epsilonproteobacteria;o__Campylobacterales;f__Helicobacteraceae;g__Helicobacter;s__Helicobacter cholecystus	0	0	7.82434	6.65504	25.7393	20.557	0	0	0	0	0	0
k__Bacteria;p__Cyanobacteriota;c__Cyanophyceae;o__Nostocales;f__Nostocaceae;g__Nostoc;s__Nostoc sp. PCC 6720	0	0	1.83383	1.55978	5.67778	0	0	0	0	0	0	0
k__Bacteria;p__Pseudomonadota;c__Gammaproteobacteria;o__Vibrionales;f__Vibrionaceae;g__Vibrio;s__Vibrio lentus	0	0	0	4.14611	13.2058	0	0	0	0	0	0	0
k__Bacteria;p__Cyanobacteriota;c__Cyanophyceae;o__Nostocales;f__Nostocaceae;g__Nostoc;s__Nostoc sp. CmiVER01	3.06094	1.45548	1.32905	4.52172	10.2873	3.49182	0	0	0	0	0	0
k__Bacteria;p__Pseudomonadota;c__Gammaproteobacteria;o__Oceanospirillales;f__Oceanospirillaceae;g__Unclassified;s__Oceanospirillaceae bacterium ASx5O	3.05031	8.70255	7.94659	6.75903	16.4025	0	0	0	0	0	0	0
k__Bacteria;p__Pseudomonadota;c__Gammaproteobacteria;o__Legionellales;f__Legionellaceae;g__Legionella;s__uncultured Legionella sp.	0	0	0	3.21221	11.6929	14.8835	0	0	0	0	0	0
k__Bacteria;p__Pseudomonadota;c__Betaproteobacteria;o__Burkholderiales;f__Burkholderiaceae;g__Polynucleobacter;s__Polynucleobacter sp. AP-Elch-400A-B2	1.39887	3.99098	4.85906	0	9.4027	3.19157	0	0	0	0	0	0
k__Bacteria;p__Pseudomonadota;c__Gammaproteobacteria;o__Alteromonadales;f__Shewanellaceae;g__Shewanella;s__Shewanella japonica	0	3.36873	0	2.6164	7.14302	0	0	0	0	0	0	0
k__Bacteria;p__Actinomycetota;c__Actinomycetes;o__Kitasatosporales;f__Streptomycetaceae;g__Streptomyces;s__Streptomyces glebosus	0	0	0	15.6984	7.14302	0	0	0	0	0	0	0
k__Bacteria;p__Pseudomonadota;c__Betaproteobacteria;o__Burkholderiales;f__Unclassified;g__Unclassified;s__Burkholderiales bacterium RIFCSPLOWO2_02_FULL_67_64	4.8005	0	4.16871	5.31858	9.68016	0	0	0	0	0	0	0
k__Bacteria;p__Candidatus Kaiserbacteria;c__Unclassified;o__Unclassified;f__Unclassified;g__Unclassified;s__Candidatus Kaiserbacteria bacterium GW2011_GWA2_52_12	0	0	0	0	5.24103	0	0	0	0	0	0	0
k__Eukaryota;p__Mucoromycota;c__Mucoromycetes;o__Mucorales;f__Mucoraceae;g__Mucor;s__Mucor indicus	0	0	0	0	8.94681	0	0	0	0	0	0	0
k__Archaea;p__Euryarchaeota;c__Halobacteria;o__Halobacteriales;f__Haloarculaceae;g__Halorientalis;s__Halorientalis brevis	3.48607	3.31526	0	0	7.02964	0	0	0	0	0	0	0
k__Bacteria;p__Bacillota;c__Negativicutes;o__Selenomonadales;f__Sporomusaceae;g__Anaeromusa;s__Anaeromusa sp.	2.29971	2.18703	3.9941	5.09581	13.9121	5.24688	0	0	0	0	0	0
k__Bacteria;p__Pseudomonadota;c__Gammaproteobacteria;o__Enterobacterales;f__Yersiniaceae;g__Yersinia;s__Yersinia kristensenii	2.53899	4.82916	4.40967	7.50135	38.6589	2.8964	0	0	0	0	0	0
k__Bacteria;p__Bacillota;c__Bacilli;o__Lactobacillales;f__Streptococcaceae;g__Floricoccus;s__Floricoccus tropicus	0	0	0	0	26.244	0	0	0	0	0	0	0
k__Bacteria;p__Pseudomonadota;c__Gammaproteobacteria;o__Enterobacterales;f__Enterobacteriaceae;g__Phytobacter;s__Phytobacter diazotrophicus	21.8259	7.78365	7.10751	10.0756	12.8367	0	0	0	0	0	0	0
k__Viruses;p__Uroviricota;c__Caudoviricetes;o__Unclassified;f__Autographiviridae;g__Stubburvirus;s__Stubburvirus LKA1	0	0	0	5.50239	44.1628	28.906	0	0	0	0	0	0
k__Viruses;p__Uroviricota;c__Caudoviricetes;o__Unclassified;f__Unclassified;g__Plateaulakevirus;s__Aeromonas phage vB_AceP_PAc	0	0	0	1.48143	13.4815	34.3203	0	0	0	0	0	0
k__Viruses;p__Uroviricota;c__Caudoviricetes;o__Unclassified;f__Unclassified;g__Unclassified;s__Pseudomonas phage AH02	0	0	0	8.11083	23.3891	77.4343	0	0	0	0	0	0
k__Bacteria;p__Pseudomonadota;c__Alphaproteobacteria;o__Rhodospirillales;f__Unclassified;g__Unclassified;s__Rhodospirillales bacterium 35-66-84	0	2.50133	2.28405	3.88543	7.07173	0	0	0	0	0	0	0
k__Bacteria;p__Unclassified;c__Unclassified;o__Unclassified;f__Unclassified;g__Unclassified;s__uncultured bacterium pA1	0	0	0	12.016	10.935	0	0	0	0	0	0	0
k__Archaea;p__Unclassified;c__Unclassified;o__Unclassified;f__Unclassified;g__Unclassified;s__uncultured archaeon GZfos37B2	0	10.6562	0	8.27636	13.5572	0	0	0	0	0	0	0
k__Bacteria;p__Bacteroidota;c__Flavobacteriia;o__Flavobacteriales;f__Flavobacteriaceae;g__Gilvibacter;s__Gilvibacter sp. SZ-19	0	0	0	1.79245	9.78712	0	0	0	0	0	0	0
k__Bacteria;p__Actinomycetota;c__Actinomycetes;o__Mycobacteriales;f__Mycobacteriaceae;g__Mycolicibacillus;s__Mycolicibacillus parakoreensis	0	0	0	2.02771	11.0717	0	0	0	0	0	0	0
k__Bacteria;p__Pseudomonadota;c__Gammaproteobacteria;o__Oceanospirillales;f__Halomonadaceae;g__Halomonas;s__Halomonas sp. THAF5a	0	0	3.37554	11.4844	9.14475	6.65146	0	0	0	0	0	0
k__Bacteria;p__Bacillota;c__Bacilli;o__Bacillales;f__Paenibacillaceae;g__Paenibacillus;s__Paenibacillus guangzhouensis	2.14266	2.03767	1.86067	3.1652	7.20109	4.88855	0	0	0	0	0	0
k__Bacteria;p__Pseudomonadota;c__Betaproteobacteria;o__Burkholderiales;f__Burkholderiaceae;g__Burkholderia;s__Burkholderia sp. MSMB1459WGS	6.51699	7.43719	4.52744	3.85084	5.25658	7.43437	0	0	1.10165	0	0	0
k__Bacteria;p__Bacillota;c__Unclassified;o__Unclassified;f__Unclassified;g__Unclassified;s__Firmicutes bacterium ADurb.BinA205	1.99657	3.79748	0	4.42409	6.71011	4.55524	0	0	0	0	0	0
k__Viruses;p__Uroviricota;c__Caudoviricetes;o__Unclassified;f__Unclassified;g__Unclassified;s__Vibrio phage V-YDF132	5.19817	0	2.25702	3.83945	12.2291	2.96495	0	0	0	0	0	0
k__Bacteria;p__Pseudomonadota;c__Alphaproteobacteria;o__Rhodobacterales;f__Paracoccaceae;g__Tabrizicola;s__Tabrizicola sp. WMC-M-20	0	0	0	0	16.1778	0	0	0	0	0	0	0
k__Bacteria;p__Pseudomonadota;c__Gammaproteobacteria;o__Enterobacterales;f__Enterobacteriaceae;g__Kluyvera;s__Kluyvera intermedia	0	0	0	5.64232	12.8367	0	0	0	0	0	0	0
k__Bacteria;p__Pseudomonadota;c__Gammaproteobacteria;o__Moraxellales;f__Moraxellaceae;g__Acinetobacter;s__Acinetobacter radioresistens	0	0	0	1.93115	8.78705	0	0	0	0	0	0	0
k__Viruses;p__Uroviricota;c__Caudoviricetes;o__Unclassified;f__Unclassified;g__Unclassified;s__Rhizobium phage 16-3	0	1.18671	0	0	19.2916	1.42351	0	0	0	0	0	0
k__Bacteria;p__Pseudomonadota;c__Alphaproteobacteria;o__Rhodobacterales;f__Paracoccaceae;g__Aliiroseovarius;s__Aliiroseovarius pelagivivens	0	0	0	0	9.42271	0	0	0	0	0	0	0
k__Bacteria;p__Pseudomonadota;c__Gammaproteobacteria;o__Cellvibrionales;f__Cellvibrionaceae;g__Marinimicrobium;s__Marinimicrobium koreense	5.74177	0	7.47915	8.48192	15.4376	0	0	0	0	0	0	0
k__Bacteria;p__Cyanobacteriota;c__Cyanophyceae;o__Synechococcales;f__Prochlorococcaceae;g__Prochlorococcus;s__Prochlorococcus sp.	0	0	1.65124	0	8.94681	0	0	0	0	0	0	0
k__Archaea;p__Thermoproteota;c__Thermoprotei;o__Desulfurococcales;f__Desulfurococcaceae;g__Unclassified;s__Desulfurococcaceae archaeon	7.52132	2.86111	2.61258	9.99966	12.1333	6.86406	0	0	1.27142	0	0	0
k__Archaea;p__Euryarchaeota;c__Halobacteria;o__Natrialbales;f__Natrialbaceae;g__Natronorubrum;s__Natronorubrum thiooxidans	15.4427	14.6003	2.21765	1.90843	10.4002	14.6347	0	0	0	0	0	0
k__Bacteria;p__Pseudomonadota;c__Alphaproteobacteria;o__Rhodobacterales;f__Roseobacteraceae;g__Loktanella;s__Loktanella sp. PT4BL	0	2.16436	1.97636	5.043	7.64883	0	0	0	0	0	0	0
k__Bacteria;p__Pseudomonadota;c__Betaproteobacteria;o__Burkholderiales;f__Burkholderiaceae;g__Caballeronia;s__Caballeronia sp. LZ062	0	0	0	0	5.94453	6.72586	0	0	0	0	0	0
k__Bacteria;p__Pseudomonadota;c__Gammaproteobacteria;o__Moraxellales;f__Moraxellaceae;g__Psychrobacter;s__Psychrobacter pulmonis	0	0	0	5.45266	19.8484	0	0	0	0	0	0	0
k__Bacteria;p__Bacteroidota;c__Bacteroidia;o__Bacteroidales;f__Bacteroidaceae;g__Bacteroides;s__Bacteroides helcogenes	5.93575	0	0	0	11.9694	0	0	0	0	0	0	0
k__Bacteria;p__Bacillota;c__Bacilli;o__Bacillales;f__Bacillaceae;g__Alkalihalobacillus;s__Alkalihalobacillus hemicentroti	0	0	0	8.84818	10.7362	0	0	0	0	0	0	0
k__Archaea;p__Euryarchaeota;c__Methanomicrobia;o__Methanosarcinales;f__Methanosarcinaceae;g__Unclassified;s__Methanosarcinaceae archaeon Ac7	0	0	0	2.05338	14.9491	0	0	0	0	0	0	0
k__Bacteria;p__Pseudomonadota;c__Gammaproteobacteria;o__Vibrionales;f__Vibrionaceae;g__Photobacterium;s__Photobacterium marinum	1.80019	0	4.68979	7.97787	13.3102	0	0	0	0	0	0	0
k__Bacteria;p__Pseudomonadota;c__Betaproteobacteria;o__Burkholderiales;f__Burkholderiaceae;g__Burkholderia;s__Burkholderia sp. Bp9140	1.46905	0	1.27571	3.25518	10.8618	3.35168	0	0	0	0	0.707466	1.55262
k__Bacteria;p__Pseudomonadota;c__Gammaproteobacteria;o__Pseudomonadales;f__Pseudomonadaceae;g__Pseudomonas;s__Pseudomonas sp. B14-6	2.12196	4.03596	0	12.5385	14.263	7.26198	0	0	0	0	0	0
k__Bacteria;p__Pseudomonadota;c__Alphaproteobacteria;o__Maricaulales;f__Maricaulaceae;g__Marinicauda;s__Marinicauda pacifica	0	0	0	4.1594	7.57038	0	0	0	0	0	0	0
k__Bacteria;p__Candidatus Moraniibacteriota;c__Unclassified;o__Unclassified;f__Unclassified;g__Unclassified;s__Candidatus Moranbacteria bacterium GW2011_GWF2_37_7	0	2.42862	4.43531	1.88624	12.0158	8.73971	0	0	0	0	0	0
k__Bacteria;p__Actinomycetota;c__Actinomycetes;o__Mycobacteriales;f__Mycobacteriaceae;g__Mycolicibacter;s__[Mycobacterium] nativiensis	4.55176	6.49309	0	0	10.7084	2.59625	0	0	0	5.46209	0	0
k__Bacteria;p__Candidatus Falkowbacteria;c__Unclassified;o__Unclassified;f__Unclassified;g__Unclassified;s__Candidatus Falkowbacteria bacterium CG11_big_fil_rev_8_21_14_0_20_39_10	7.02793	6.68356	4.57724	6.48867	9.44783	4.00861	0	0	0	0	0	0
k__Bacteria;p__Pseudomonadota;c__Gammaproteobacteria;o__Vibrionales;f__Vibrionaceae;g__Enterovibrio;s__Enterovibrio sp. ZSDZ35	3.75423	0	0	2.77293	12.6173	4.28271	0	0	0	0	0	0
k__Bacteria;p__Candidatus Peregrinibacteria;c__Unclassified;o__Unclassified;f__Unclassified;g__Unclassified;s__Candidatus Peregrinibacteria bacterium RIFCSPLOWO2_01_FULL_39_12	2.34891	0	0	0	7.89425	0	0	0	0	0	0	0
k__Bacteria;p__Bacteroidota;c__Flavobacteriia;o__Flavobacteriales;f__Weeksellaceae;g__Kaistella;s__Kaistella montana	0	0	0	0	7.3444	0	0	0	0	0	0	0
k__Bacteria;p__Pseudomonadota;c__Gammaproteobacteria;o__Vibrionales;f__Vibrionaceae;g__Photobacterium;s__Photobacterium rosenbergii	7.70606	0	4.46125	7.58908	10.3595	2.93027	0	0	2.17108	0	0	2.71481
k__Eukaryota;p__Basidiomycota;c__Agaricomycetes;o__Russulales;f__Russulaceae;g__Lactarius;s__Lactarius vividus	2.50997	2.38698	0	0	10.1227	2.8633	0	0	0	0	0	0
k__Bacteria;p__Candidatus Moraniibacteriota;c__Unclassified;o__Unclassified;f__Unclassified;g__Unclassified;s__Candidatus Moranbacteria bacterium CG06_land_8_20_14_3_00_40_12	0	4.54046	0	1.76322	11.2321	5.44649	0	2.2806	0	0	0	0
k__Bacteria;p__Bacteroidota;c__Bacteroidia;o__Bacteroidales;f__Prevotellaceae;g__Prevotella;s__Prevotella sp. tf2-5	0	0	0	8.88858	12.1333	0	0	0	0	0	0	0
k__Bacteria;p__Cyanobacteriota;c__Cyanophyceae;o__Nostocales;f__Tolypothrichaceae;g__Tolypothrix;s__Tolypothrix sp. LEGE 11397	0	0	0	0	4.73655	0	0	0	0	0	0	0
k__Bacteria;p__Unclassified;c__Unclassified;o__Unclassified;f__Unclassified;g__Unclassified;s__Parcubacteria group bacterium GW2011_GWE2_38_18	0	0	2.96838	12.6239	19.5298	5.84914	0	0	0	0	0	0
k__Bacteria;p__Bacillota;c__Bacilli;o__Bacillales;f__Paenibacillaceae;g__Paenibacillus;s__Paenibacillus arenosi	0	0	0	3.60481	9.84149	0	0	0	0	0	0	0
k__Eukaryota;p__Ascomycota;c__Eurotiomycetes;o__Chaetothyriales;f__Herpotrichiellaceae;g__Fonsecaea;s__Fonsecaea erecta	0	2.67771	0	4.1594	9.46297	9.63609	0	0	0	0	0	0
k__Bacteria;p__Candidatus Peregrinibacteria;c__Unclassified;o__Unclassified;f__Unclassified;g__Unclassified;s__Candidatus Peregrinibacteria bacterium RIFCSPLOWO2_02_FULL_39_10	0	0	0	3.62495	9.89647	0	0	0	0	0	0	0
k__Bacteria;p__Actinomycetota;c__Actinomycetes;o__Pseudonocardiales;f__Pseudonocardiaceae;g__Actinosynnema;s__Actinosynnema mirum	0	0	5.44909	6.17968	7.02964	0	0	0	0	0	2.01459	0
k__Bacteria;p__Bacillota;c__Clostridia;o__Lachnospirales;f__Cellulosilyticaceae;g__Cellulosilyticum;s__uncultured Cellulosilyticum sp.	5.98971	3.79748	0	4.42409	12.0782	13.6657	0	0	0	0	2.88453	0
k__Bacteria;p__Bacillota;c__Clostridia;o__Eubacteriales;f__Clostridiaceae;g__Clostridium;s__Clostridium aestuarii	4.99142	0	0	3.68674	13.4202	5.69405	0	0	0	0	0	0
k__Bacteria;p__Thermodesulfobacteriota;c__Desulfovibrionia;o__Desulfovibrionales;f__Desulfovibrionaceae;g__Pseudodesulfovibrio;s__Pseudodesulfovibrio alkaliphilus	0	2.98373	2.72455	11.5869	8.43557	0	0	0	0	0	1.51095	0
k__Bacteria;p__Pseudomonadota;c__Gammaproteobacteria;o__Oceanospirillales;f__Halomonadaceae;g__Kushneria;s__Kushneria phyllosphaerae	5.77954	1.83212	1.67297	4.26886	6.47467	0	0	0	0	0	0	0
k__Bacteria;p__Bacillota;c__Clostridia;o__Eubacteriales;f__Clostridiaceae;g__Clostridium;s__Clostridium puniceum	0	5.60701	2.55998	2.1774	15.8521	3.36293	0	0	0	0	0	0
k__Bacteria;p__Bacillota;c__Clostridia;o__Eubacteriales;f__Oscillospiraceae;g__Oscillibacter;s__Oscillibacter sp. PC13	0	1.9339	3.53182	10.514	12.3019	0	0	0	0	0	0.979317	0
k__Bacteria;p__Candidatus Peregrinibacteria;c__Unclassified;o__Unclassified;f__Unclassified;g__Unclassified;s__Candidatus Peregrinibacteria bacterium GW2011_GWA2_38_36	0	0	0	1.83296	11.6763	0	0	0	0	0	0	0
k__Eukaryota;p__Basidiomycota;c__Agaricomycetes;o__Polyporales;f__Phaeolaceae;g__Wolfiporia;s__Wolfiporia cocos	2.61456	2.48644	6.81137	0	8.78705	8.9478	0	0	0	0	0	0
k__Bacteria;p__Bacteroidota;c__Flavobacteriia;o__Flavobacteriales;f__Flavobacteriaceae;g__Robiginitalea;s__Robiginitalea sp. SC105	1.43544	5.46042	3.73957	9.42435	11.471	18.7403	0	0	0	0	0	0
k__Bacteria;p__Chloroflexota;c__Unclassified;o__Unclassified;f__Unclassified;g__Unclassified;s__Chloroflexi bacterium CG_4_8_14_3_um_filter_45_15	2.56869	0	0	7.58908	8.63289	0	0	0	0	0	0	0
k__Bacteria;p__Pseudomonadota;c__Betaproteobacteria;o__Burkholderiales;f__Burkholderiaceae;g__Caballeronia;s__Caballeronia sp. INSB1	8.89161	5.07355	13.8985	9.19447	13.1486	4.0573	0	0	0	0	0.856407	0
k__Bacteria;p__Candidatus Woesebacteria;c__Unclassified;o__Unclassified;f__Unclassified;g__Unclassified;s__Candidatus Woesebacteria bacterium GW2011_GWD1_38_10	5.29211	0	0	0	17.7858	0	0	0	0	0	0	0
k__Bacteria;p__Bacteroidota;c__Bacteroidia;o__Bacteroidales;f__Prevotellaceae;g__Leyella;s__Leyella lascolaii	0	0	0	0	7.50622	0	0	0	0	0	0	0
k__Bacteria;p__Candidatus Wildermuthbacteria;c__Unclassified;o__Unclassified;f__Unclassified;g__Unclassified;s__Candidatus Wildermuthbacteria bacterium RIFCSPHIGHO2_02_FULL_47_17	0	0	5.86825	2.49564	9.08446	3.85444	0	0	0	0	0	0
k__Bacteria;p__Pseudomonadota;c__Alphaproteobacteria;o__Hyphomicrobiales;f__Phyllobacteriaceae;g__Mesorhizobium;s__Mesorhizobium sp. M4B.F.Ca.ET.169.01.1.1	3.63013	0	0	0	9.76016	0	0	0	0	0	0	0
k__Bacteria;p__Synergistota;c__Synergistia;o__Synergistales;f__Synergistaceae;g__Cloacibacillus;s__Cloacibacillus evryensis	3.37881	0	2.93413	0	6.81334	0	0	0	0	0	0	0
k__Eukaryota;p__Basidiomycota;c__Agaricomycetes;o__Amylocorticiales;f__Amylocorticiaceae;g__Plicaturopsis;s__Plicaturopsis crispa	0	0	0	2.02771	7.38112	0	0	0	0	0	0	0
k__Bacteria;p__Cyanobacteriota;c__Cyanophyceae;o__Coleofasciculales;f__Coleofasciculaceae;g__Coleofasciculus;s__Coleofasciculus sp. FACHB-SPT36	13.0839	12.4428	3.24627	14.1788	19.8641	13.946	0	0	0	0	0	0
k__Bacteria;p__Candidatus Peregrinibacteria;c__Unclassified;o__Unclassified;f__Unclassified;g__Unclassified;s__Candidatus Peregrinibacteria bacterium RIFOXYA12_FULL_33_12	0	2.44282	2.23062	11.3836	18.9924	14.6514	0	0	0	0	0	0
k__Bacteria;p__Bacillota;c__Clostridia;o__Thermoanaerobacterales;f__Thermoanaerobacteraceae;g__Carboxydothermus;s__Carboxydothermus hydrogenoformans	0	0	0	3.72912	10.1809	0	0	0	0	0	0	0
k__Archaea;p__Unclassified;c__Unclassified;o__Unclassified;f__Unclassified;g__Unclassified;s__uncultured archaeon GZfos31B6	2.12196	4.03596	0	3.13462	5.70521	4.84132	0	0	0	0	0	0
k__Bacteria;p__Bacillota;c__Bacilli;o__Bacillales;f__Paenibacillaceae;g__Brevibacillus;s__Brevibacillus sp. NRRL NRS-603	6.63012	4.72893	4.31815	0	10.0272	0	0	0	0	0	0	0
k__Bacteria;p__Pseudomonadota;c__Gammaproteobacteria;o__Pseudomonadales;f__Pseudomonadaceae;g__Pseudomonas;s__Pseudomonas sp. MM227	0	2.47173	9.02808	15.3578	12.2291	11.8598	0	0	0	0	0	0
k__Bacteria;p__Actinomycetota;c__Actinomycetes;o__Kitasatosporales;f__Streptomycetaceae;g__Streptomyces;s__Streptomyces sp. RLB1-33	21.9623	5.96746	5.44909	0	18.98	288.362	9.38609	0	2.65182	0	1.51095	3.31595
k__Bacteria;p__Actinomycetota;c__Coriobacteriia;o__Coriobacteriales;f__Atopobiaceae;g__Olsenella;s__Olsenella sp. KH3B4	0	2.30786	0	0	6.52475	0	0	0	0	0	0	0
k__Bacteria;p__Bacillota;c__Clostridia;o__Lachnospirales;f__Lachnospiraceae;g__Oribacterium;s__Oribacterium sp. oral taxon 078	2.45388	2.33364	0	5.43743	8.24706	8.39793	0	0	0	0	0	0
k__Bacteria;p__Pseudomonadota;c__Alphaproteobacteria;o__Hyphomicrobiales;f__Methylobacteriaceae;g__Methylobacterium;s__Methylobacterium sp. Leaf469	0	2.42862	0	0	5.14962	0	0	0	0	0	0	0
k__Eukaryota;p__Ascomycota;c__Leotiomycetes;o__Helotiales;f__Hyaloscyphaceae;g__Hyaloscypha;s__Hyaloscypha bicolor	2.3872	0	0	10.5793	11.2321	0	0	0	0	0	0	0
k__Bacteria;p__Pseudomonadota;c__Gammaproteobacteria;o__Pseudomonadales;f__Pseudomonadaceae;g__Pseudomonas;s__Pseudomonas sp. MPR-AND1A	0	6.4265	23.473	0	4.54223	0	0	0	0	0	0	0
k__Bacteria;p__Candidatus Melainabacteria;c__Unclassified;o__Candidatus Gastranaerophilales;f__Unclassified;g__Unclassified;s__Candidatus Gastranaerophilales bacterium HUM_9	2.61456	0	0	0	7.02964	5.9652	0	0	0	0	0	0
k__Bacteria;p__Pseudomonadota;c__Gammaproteobacteria;o__Pseudomonadales;f__Marinobacteraceae;g__Marinobacter;s__Marinobacter sp. LV10R510-11A	0	7.14055	6.52028	8.3188	7.57038	4.28271	0	0	0	0	0	0
k__Bacteria;p__Mycoplasmatota;c__Unclassified;o__Mycoplasmoidales;f__Metamycoplasmataceae;g__Mycoplasmopsis;s__Mycoplasmopsis sturni	0	0	0	0	15.4578	0	0	0	0	0	0	0
k__Bacteria;p__Unclassified;c__Unclassified;o__Unclassified;f__Unclassified;g__Unclassified;s__bacterium TMED161	3.74357	10.6804	16.2544	13.8253	15.0977	4.27054	0	0	0	0	0	2.63769
k__Bacteria;p__Pseudomonadota;c__Gammaproteobacteria;o__Oceanospirillales;f__Halomonadaceae;g__Halomonas;s__Halomonas azerica	6.10063	23.2068	10.5955	13.5181	8.20124	6.9594	0	0	0	0	0	6.44768
k__Bacteria;p__Pseudomonadota;c__Alphaproteobacteria;o__Hyphomonadales;f__Hyphomonadaceae;g__Hyphomonas;s__Hyphomonas sp. FCG-A18	3.3026	0	0	0	8.87954	0	0	0	0	0	0	0
k__Viruses;p__Uroviricota;c__Caudoviricetes;o__Unclassified;f__Autographiviridae;g__Foturvirus;s__Alteromonas phage vB_AmeP_R8W	0	0	0	2.57487	18.7457	15.9072	0	0	0	0	0	0
k__Bacteria;p__Chloroflexota;c__Unclassified;o__Unclassified;f__Unclassified;g__Unclassified;s__Chloroflexi bacterium CG15_BIG_FIL_POST_REV_8_21_14_020_46_15	0	5.38996	0	2.09312	13.3336	6.4655	0	0	0	0	0	0
k__Bacteria;p__Cyanobacteriota;c__Cyanophyceae;o__Chroococcales;f__Geminocystaceae;g__Picosynechococcus;s__Picosynechococcus sp. PCC 73109	0	0	2.16725	3.68674	11.7427	5.69405	0	0	0	0	0	0
k__Bacteria;p__Pseudomonadota;c__Betaproteobacteria;o__Neisseriales;f__Chromobacteriaceae;g__Aquitalea;s__Aquitalea sp. LB_tupeE	4.18329	3.97831	0	32.7347	32.2313	39.3321	0	0	0	0	0	0
k__Bacteria;p__Bacillota;c__Bacilli;o__Bacillales;f__Bacillaceae;g__Neobacillus;s__Neobacillus sp. OS1-32	5.0488	7.20211	8.76866	3.72912	10.1809	8.63925	0	0	0	0	0	0
k__Bacteria;p__Bacteroidota;c__Chitinophagia;o__Chitinophagales;f__Chitinophagaceae;g__Asinibacterium;s__uncultured Asinibacterium sp.	0	2.13124	1.9461	1.65527	6.0254	0	0	0	0	0	1.07925	4.73707
k__Bacteria;p__Candidatus Omnitrophota;c__Unclassified;o__Unclassified;f__Unclassified;g__Unclassified;s__Omnitrophica bacterium RIFCSPHIGHO2_12_FULL_44_12	0	2.58652	1.18092	2.00887	9.14071	0	0	0	0	0	0	0
k__Bacteria;p__Pseudomonadota;c__Gammaproteobacteria;o__Moraxellales;f__Moraxellaceae;g__Moraxella;s__Moraxella caviae	2.76255	0	0	12.2428	14.8551	0	0	0	0	0	0	0
k__Bacteria;p__Pseudomonadota;c__Gammaproteobacteria;o__Pseudomonadales;f__Pseudomonadaceae;g__Pseudomonas;s__Pseudomonas sp. NFACC05-1	0	0	0	4.60189	16.7515	39.0911	0	0	0	0	0	0
k__Bacteria;p__Pseudomonadota;c__Gammaproteobacteria;o__Chromatiales;f__Ectothiorhodospiraceae;g__Thioalkalivibrio;s__Thioalkalivibrio sp. HL-Eb18	0	0	0	0	15.6849	0	0	0	0	0	0	0
k__Bacteria;p__Pseudomonadota;c__Gammaproteobacteria;o__Alteromonadales;f__Shewanellaceae;g__Shewanella;s__Shewanella sp. AS16	0	0	0	0	8.68367	0	0	0	0	0	0	0
k__Eukaryota;p__Basidiomycota;c__Agaricomycetes;o__Boletales;f__Pisolithaceae;g__Pisolithus;s__Pisolithus croceorrhizus	2.56869	2.44282	0	15.1782	5.17973	11.7211	0	0	0	0	0	0
k__Bacteria;p__Actinomycetota;c__Actinomycetes;o__Pseudonocardiales;f__Pseudonocardiaceae;g__Actinosynnema;s__uncultured Actinosynnema sp.	0	0	0	0	14.4728	4.91252	0	0	0	0	0	0
k__Bacteria;p__Pseudomonadota;c__Gammaproteobacteria;o__Xanthomonadales;f__Xanthomonadaceae;g__Stenotrophomonas;s__Stenotrophomonas sp. SAU14A_NAIMI4_8	11.7918	0	10.2399	4.35481	9.90754	0	0	0	0	0	0	0
k__Bacteria;p__Candidatus Yanofskybacteria;c__Unclassified;o__Unclassified;f__Unclassified;g__Unclassified;s__Candidatus Yanofskybacteria bacterium RIFCSPLOWO2_01_FULL_42_49	0	1.63813	0	3.81686	10.4204	0	0	0	0	0	0	0
k__Bacteria;p__Bacillota;c__Bacilli;o__Bacillales;f__Bacillaceae;g__Alkalicoccus;s__Alkalicoccus chagannorensis	3.85303	0	0	5.69181	7.7696	8.79082	0	0	0	0	0	0
k__Bacteria;p__Pseudomonadota;c__Alphaproteobacteria;o__Rhodobacterales;f__Roseobacteraceae;g__Leisingera;s__Leisingera sp. NJS204	0	0	4.51404	0	5.24103	2.96495	0	0	0	0	0	0
k__Bacteria;p__Pseudomonadota;c__Alphaproteobacteria;o__Rhodobacterales;f__Roseobacteraceae;g__Loktanella;s__Loktanella sp. IMCC34160	0	2.27023	2.07302	1.76322	6.41837	5.44649	0	0	0	0	0	0
k__Bacteria;p__Bacillota;c__Bacilli;o__Lactobacillales;f__Lactobacillaceae;g__Lacticaseibacillus;s__Lacticaseibacillus jixianensis	0	3.14077	2.86794	12.1967	22.1989	3.76749	0	0	0	0	0	0
k__Bacteria;p__Pseudomonadota;c__Gammaproteobacteria;o__Enterobacterales;f__Yersiniaceae;g__Serratia;s__Serratia liquefaciens	0	0	0	0	8.0668	0	0	0	0	0	0	0
k__Bacteria;p__Bacteroidota;c__Bacteroidia;o__Bacteroidales;f__Muribaculaceae;g__Unclassified;s__Muribaculaceae bacterium Isolate-104 (HZI)	7.1422	3.39612	3.10111	2.63767	14.4022	0	0	0	0	0	1.71978	3.77425
k__Bacteria;p__Bacteroidota;c__Sphingobacteriia;o__Sphingobacteriales;f__Sphingobacteriaceae;g__Sphingobacterium;s__Sphingobacterium nematocida	0	0	0	1.7826	6.4889	0	0	0	0	0	0	0
k__Bacteria;p__Fusobacteriota;c__Unclassified;o__Unclassified;f__Unclassified;g__Unclassified;s__Fusobacteriota bacterium	10.5842	0	0	0	10.6715	0	0	0	0	0	0	0
k__Bacteria;p__Actinomycetota;c__Actinomycetes;o__Frankiales;f__Frankiaceae;g__Frankia;s__Frankia sp. AcoVey.1.7	0	11.4969	0	0	2.70867	0	8.03702	0	0	9.67141	0	0
k__Bacteria;p__Candidatus Woesebacteria;c__Unclassified;o__Unclassified;f__Unclassified;g__Unclassified;s__Candidatus Woesebacteria bacterium RIFCSPLOWO2_01_FULL_39_10b	0	0	1.95608	4.99128	7.57038	2.56962	0	0	0	0	0	0
k__Archaea;p__Euryarchaeota;c__Methanomicrobia;o__Methanomicrobiales;f__Methanocalculaceae;g__Methanocalculus;s__Methanocalculus sp. MSAO_Arc2	0	0	0	0	8.02296	2.72324	0	0	0	0	0	0
k__Bacteria;p__Pseudomonadota;c__Alphaproteobacteria;o__Sphingomonadales;f__Sphingomonadaceae;g__Sphingomonas;s__Sphingomonas zeae	1.57436	2.99442	2.73431	0	10.5823	8.97987	0	0	0	0	0	0
k__Archaea;p__Euryarchaeota;c__Halobacteria;o__Halobacteriales;f__Unclassified;g__Unclassified;s__Halobacteriales archaeon SW_7_65_23	2.61456	2.48644	2.27046	0	7.02964	2.9826	0	0	0	0	0	0
k__Bacteria;p__Bacillota;c__Clostridia;o__Eubacteriales;f__Oscillospiraceae;g__Faecalibacterium;s__uncultured Faecalibacterium sp.	2.49571	4.74684	2.16725	3.68674	10.0652	2.84703	0	0	0	0	0	0
k__Bacteria;p__Cyanobacteriota;c__Cyanophyceae;o__Chroococcales;f__Microcystaceae;g__Microcystis;s__Microcystis sp. M158S2	0	0	0	3.8623	5.27223	0	0	0	0	0	0	0
k__Bacteria;p__Pseudomonadota;c__Alphaproteobacteria;o__Hyphomicrobiales;f__Nitrobacteraceae;g__Bradyrhizobium;s__Bradyrhizobium sp. SZCCHNR1098	0	0	0	0	30.8871	0	0	0	0	0	0	0
k__Bacteria;p__Candidatus Nomurabacteria;c__Unclassified;o__Unclassified;f__Unclassified;g__Unclassified;s__Candidatus Nomurabacteria bacterium GW2011_GWE1_35_16	0	2.64381	0	0	5.60591	0	0	0	0	0	0	0
k__Bacteria;p__Pseudomonadota;c__Gammaproteobacteria;o__Pseudomonadales;f__Marinobacteraceae;g__Marinobacter;s__Marinobacter sp. EN3	0	0	0	0	32.3556	0	0	0	0	0	0	0
k__Bacteria;p__Bacteroidota;c__Bacteroidia;o__Bacteroidales;f__Barnesiellaceae;g__Barnesiella;s__uncultured Barnesiella sp.	17.5698	0	6.10298	5.19093	11.8098	8.01723	0	0	0	0	0	0
k__Eukaryota;p__Basidiomycota;c__Tremellomycetes;o__Tremellales;f__Bulleribasidiaceae;g__Dioszegia;s__Dioszegia changbaiensis	18.3019	9.6695	0	3.00401	6.83437	4.6396	0	0	0	0	1.95863	2.14923
k__Bacteria;p__Pseudomonadota;c__Gammaproteobacteria;o__Enterobacterales;f__Pectobacteriaceae;g__Pectobacterium;s__Pectobacterium quasiaquaticum	8.13417	10.3141	3.53182	7.00936	12.7575	3.09307	0	1.29516	0	0	1.30576	0
k__Archaea;p__Euryarchaeota;c__Thermococci;o__Thermococcales;f__Thermococcaceae;g__Thermococcus;s__Thermococcus aggregans	3.75423	3.57028	0	8.3188	10.0938	4.28271	0	0	0	0	0	0
k__Archaea;p__Euryarchaeota;c__Thermococci;o__Thermococcales;f__Thermococcaceae;g__Thermococcus;s__Thermococcus bergensis	0	10.2887	0	0	7.27204	0	0	0	0	0	0	0
k__Bacteria;p__Bacillota;c__Erysipelotrichia;o__Erysipelotrichales;f__Coprobacillaceae;g__Thomasclavelia;s__Thomasclavelia saccharogumia	0	0	7.94659	0	9.2264	5.21955	0	0	0	0	0	0
k__Bacteria;p__Candidatus Chisholmbacteria;c__Unclassified;o__Unclassified;f__Unclassified;g__Unclassified;s__Candidatus Chisholmbacteria bacterium RIFCSPHIGHO2_01_FULL_49_18	0	3.21325	0	0	9.08446	0	0	0	0	0	0	0
k__Bacteria;p__Pseudomonadota;c__Gammaproteobacteria;o__Pseudomonadales;f__Pseudomonadaceae;g__Pseudomonas;s__Pseudomonas sp. MMS21 TM103	9.24727	0	2.00756	0	7.7696	7.91174	0	0	0	0	0	0
k__Bacteria;p__Pseudomonadota;c__Alphaproteobacteria;o__Rhodobacterales;f__Paracoccaceae;g__Parasedimentitalea;s__Parasedimentitalea psychrophila	0	0	0	0	6.30865	15.6586	0	0	0	0	0	0
k__Bacteria;p__Pseudomonadota;c__Gammaproteobacteria;o__Moraxellales;f__Moraxellaceae;g__Acinetobacter;s__Acinetobacter piscicola	2.3743	4.51592	0	0	7.97959	8.12557	0	0	0	0	0	0
k__Viruses;p__Uroviricota;c__Caudoviricetes;o__Unclassified;f__Unclassified;g__Sheenvirus;s__Sheenvirus Sheen	3.18294	6.05395	2.76403	0	8.55782	3.63099	0	0	0	0	0	0
k__Eukaryota;p__Ascomycota;c__Sordariomycetes;o__Hypocreales;f__Ophiocordycipitaceae;g__Ophiocordyceps;s__Ophiocordyceps sinensis	0	0	0	4.56948	16.6335	0	0	0	0	0	0	0
k__Bacteria;p__Pseudomonadota;c__Gammaproteobacteria;o__Alteromonadales;f__Idiomarinaceae;g__Aliidiomarina;s__Aliidiomarina sp.	3.60037	0	3.12653	2.65929	12.1002	0	0	0	0	0	0	0
k__Bacteria;p__Bacillota;c__Unclassified;o__Unclassified;f__Unclassified;g__Unclassified;s__Firmicutes bacterium HGW-Firmicutes-11	7.0846	0	3.0761	2.6164	9.52403	8.08188	0	0	0	0	0	0
k__Bacteria;p__Pseudomonadota;c__Gammaproteobacteria;o__Vibrionales;f__Vibrionaceae;g__Vibrio;s__Vibrio caribbeanicus	5.29211	7.5492	2.29781	5.86325	17.7858	3.01853	0	7.58369	2.23647	12.701	1.27429	2.79658
k__Bacteria;p__Bacteroidota;c__Flavobacteriia;o__Flavobacteriales;f__Weeksellaceae;g__Chryseobacterium;s__Chryseobacterium edaphi	6.75762	0	8.80238	14.9738	18.1689	15.4177	0	0	0	0	0	0
k__Bacteria;p__Pseudomonadota;c__Alphaproteobacteria;o__Rhodospirillales;f__Acetobacteraceae;g__Acetobacter;s__Acetobacter oryzoeni	5.1075	4.85724	4.43531	11.3174	6.86616	5.82647	0	0	0	0	0	0
k__Bacteria;p__Pseudomonadota;c__Alphaproteobacteria;o__Rhodobacterales;f__Paracoccaceae;g__Thioclava;s__Thioclava pacifica	2.31182	4.39708	2.00756	5.12263	7.7696	2.63725	0	0	0	0	0	0
k__Bacteria;p__Caldisericota;c__Caldisericia;o__Caldisericales;f__Caldisericaceae;g__Caldisericum;s__Caldisericum sp. CG2_30_36_11	11.4886	0	5.83831	8.27636	21.8507	10.2261	0	0	0	0	0	0
k__Bacteria;p__Actinomycetota;c__Actinomycetes;o__Mycobacteriales;f__Corynebacteriaceae;g__Corynebacterium;s__Corynebacterium marquesiae	0	0	0	9.35865	5.67778	0	0	0	0	0	0	0
k__Bacteria;p__Thermodesulfobacteriota;c__Desulfovibrionia;o__Desulfovibrionales;f__Desulfovibrionaceae;g__Halodesulfovibrio;s__Halodesulfovibrio spirochaetisodalis	0	2.27023	6.21907	12.3426	6.41837	5.44649	0	0	0	0	0	0
k__Bacteria;p__Actinomycetota;c__Actinomycetes;o__Mycobacteriales;f__Mycobacteriaceae;g__Mycobacterium;s__Mycobacterium sp. 1100029.7	16.4619	12.9946	13.6734	25.3265	20.2497	4.00861	0	0	0	0	0	0
k__Bacteria;p__Bacillota;c__Bacilli;o__Bacillales;f__Paenibacillaceae;g__Paenibacillus;s__Paenibacillus kyungheensis	0	1.98915	5.44909	1.54492	7.02964	2.38608	0	0	0	0	0	0
k__Bacteria;p__Bacillota;c__Clostridia;o__Eubacteriales;f__Clostridiaceae;g__Clostridium;s__Clostridium sp. CS001	0	0	1.71048	2.90972	13.2397	0	0	0	0	0	0	0
k__Viruses;p__Uroviricota;c__Caudoviricetes;o__Unclassified;f__Unclassified;g__Flowerpowervirus;s__Streptomyces phage Vorvolakos	0	1.59436	2.91173	2.47659	19.1571	22.9501	0	0	0	0	0	0
k__Bacteria;p__Actinomycetota;c__Coriobacteriia;o__Eggerthellales;f__Eggerthellaceae;g__Adlercreutzia;s__Adlercreutzia mucosicola	6.50734	0	2.82546	14.4193	8.74799	0	0	0	0	0	0	0
k__Bacteria;p__Pseudomonadota;c__Gammaproteobacteria;o__Xanthomonadales;f__Xanthomonadaceae;g__Stenotrophomonas;s__Stenotrophomonas sp. RAC2	0	4.80141	3.28825	7.45824	7.63564	8.63925	0	0	0	0	0	0
k__Viruses;p__Uroviricota;c__Caudoviricetes;o__Unclassified;f__Unclassified;g__Unclassified;s__Streptomyces phage LuckySocke	0	11.6176	0	0	11.8932	285.797	0	0	0	0	0	0
k__Viruses;p__Uroviricota;c__Caudoviricetes;o__Unclassified;f__Unclassified;g__Manuelvirus;s__Manuelvirus JXY1	15.2871	3.04907	4.80239	19.9033	43.2398	43.1721	0	0	0	0	0	0
k__Bacteria;p__Actinomycetota;c__Actinomycetes;o__Mycobacteriales;f__Gordoniaceae;g__Gordonia;s__Gordonia effusa	2.61456	6.21611	5.67614	6.75903	9.66575	2.9826	0	0	0	0	0	0
k__Eukaryota;p__Ascomycota;c__Lichinomycetes;o__Lichinales;f__Lichinaceae;g__Phylliscum;s__Phylliscum demangeonii	5.1075	9.71447	0	7.54496	13.7323	17.4794	0	0	0	0	0	0
k__Bacteria;p__Bacillota;c__Clostridia;o__Eubacteriales;f__Oscillospiraceae;g__Caproicibacterium;s__Caproicibacterium sp. BJN0003	0	10.369	6.18877	5.75236	13.9264	10.9292	0	0	0	0	0	0
k__Bacteria;p__Bacillota;c__Bacilli;o__Bacillales;f__Paenibacillaceae;g__Paenibacillus;s__Paenibacillus xylaniclasticus	0	9.65832	6.61451	7.50135	13.6529	8.68919	0	0	0	0	0	0
k__Archaea;p__Euryarchaeota;c__Halobacteria;o__Natrialbales;f__Natrialbaceae;g__Natrialba;s__Natrialba chahannaoensis	5.26042	0	0	1.94271	8.83967	15.0023	0	0	0	0	0	0
k__Bacteria;p__Pseudomonadota;c__Gammaproteobacteria;o__Enterobacterales;f__Yersiniaceae;g__Serratia;s__Serratia sp. DD3	0	0	0	2.68127	7.32012	0	0	0	0	0	0	0
k__Bacteria;p__Pseudomonadota;c__Gammaproteobacteria;o__Thiotrichales;f__Piscirickettsiaceae;g__Hydrogenovibrio;s__Hydrogenovibrio kuenenii	4.39245	12.5317	7.62873	6.48867	2.95245	5.01077	0	0	0	0	0	0
k__Bacteria;p__Candidatus Kaiserbacteria;c__Unclassified;o__Unclassified;f__Unclassified;g__Unclassified;s__Candidatus Kaiserbacteria bacterium RIFCSPHIGHO2_01_FULL_54_36	0	0	0	1.90843	8.68367	0	0	0	0	0	0	0
k__Bacteria;p__Pseudomonadota;c__Alphaproteobacteria;o__Hyphomicrobiales;f__Nitrobacteraceae;g__Bradyrhizobium;s__Bradyrhizobium sp. SZCCHNR1022	4.3706	2.07822	1.89769	1.6141	8.81328	2.49292	2.17919	0	0	0	0	0
k__Bacteria;p__Actinomycetota;c__Actinomycetes;o__Mycobacteriales;f__Mycobacteriaceae;g__Mycobacterium;s__Mycobacterium sp. PO2	2.5244	0	0	0	6.78724	5.7595	0	0	0	0	0	0
k__Bacteria;p__Bacillota;c__Clostridia;o__Eubacteriales;f__Clostridiaceae;g__Clostridium;s__Clostridium sp. AF27-2AA	8.54563	4.87614	1.48419	2.52477	6.89287	1.94971	0	0	0	0	0	0
k__Viruses;p__Uroviricota;c__Caudoviricetes;o__Unclassified;f__Unclassified;g__Unclassified;s__Gordonia phage Faith5x5	3.18294	12.1079	0	2.35097	8.55782	18.155	0	0	0	0	0	0
k__Bacteria;p__Pseudomonadota;c__Gammaproteobacteria;o__Enterobacterales;f__Yersiniaceae;g__Yersinia;s__Yersinia frederiksenii	0	0	0	0	5.76087	0	0	0	0	0	0	0
k__Bacteria;p__Bacteroidota;c__Cytophagia;o__Cytophagales;f__Spirosomataceae;g__Aquirufa;s__Aquirufa regiilacus	0	0	3.73957	2.33405	21.4281	8.51738	0	0	0	0	0	0
k__Viruses;p__Uroviricota;c__Caudoviricetes;o__Unclassified;f__Unclassified;g__Unclassified;s__Morganella phage Mecenats66	2.27588	6.49309	1.97636	6.72401	4.5893	5.1925	0	0	0	0	0	0
k__Bacteria;p__Bacteroidota;c__Bacteroidia;o__Bacteroidales;f__Bacteroidaceae;g__Bacteroides;s__Bacteroides caecimuris	0	2.45719	4.48749	0	12.1571	0	0	0	0	0	0	0
k__Bacteria;p__Unclassified;c__Unclassified;o__Unclassified;f__Unclassified;g__Unclassified;s__uncultured bacterium P11N2	13.8709	8.79415	4.01512	10.2453	10.8774	15.8235	0	0	0	0	0	0
k__Bacteria;p__Bacillota;c__Clostridia;o__Eubacteriales;f__Acutalibacteraceae;g__Caproicibacter;s__Caproicibacter fermentans	0	0	2.88967	7.37348	6.71011	0	0	0	0	0	0	0
k__Bacteria;p__Pseudomonadota;c__Alphaproteobacteria;o__Rhodobacterales;f__Roseobacteraceae;g__Octadecabacter;s__Octadecabacter arcticus	3.5711	5.09417	3.10111	2.63767	8.40128	10.1845	8.9028	8.52908	6.03666	0	0.859888	3.77425
k__Bacteria;p__Bacillota;c__Bacilli;o__Bacillales;f__Paenibacillaceae;g__Paenibacillus;s__Paenibacillus azoreducens	0	0	0	0	4.45093	0	0	0	0	0	0	2.33283
k__Bacteria;p__Deinococcota;c__Deinococci;o__Deinococcales;f__Deinococcaceae;g__Deinococcus;s__Deinococcus aquaticus	4.82687	0	4.19161	3.5652	9.73335	0	0	0	0	0	0	0
k__Bacteria;p__Actinomycetota;c__Actinomycetes;o__Mycobacteriales;f__Mycobacteriaceae;g__Mycolicibacterium;s__Mycolicibacterium sp. TUM20985	7.5732	2.4007	6.57649	0	6.78724	2.87975	0	0	0	0	0	0
k__Eukaryota;p__Ascomycota;c__Dothideomycetes;o__Venturiales;f__Cylindrosympodiaceae;g__Tothia;s__Tothia fuscella	0	0	0	5.26108	14.3633	2.70852	0	0	0	0	0	0
k__Bacteria;p__Actinomycetota;c__Actinomycetes;o__Kitasatosporales;f__Streptomycetaceae;g__Streptomyces;s__Streptomyces sp. NRRL B-1677	0	0	0	0	10.4204	0	0	0	0	0	0	0
k__Bacteria;p__Pseudomonadota;c__Gammaproteobacteria;o__Alteromonadales;f__Idiomarinaceae;g__Aliidiomarina;s__Aliidiomarina halalkaliphila	0	0	0	6.09264	13.8613	2.35247	0	0	0	0	0	0
k__Bacteria;p__Bacillota;c__Negativicutes;o__Selenomonadales;f__Selenomonadaceae;g__Selenomonas;s__Selenomonas bovis	3.07165	5.84227	5.33478	13.6126	10.3232	14.0161	0	0	0	0	0	0
k__Bacteria;p__Bacteroidota;c__Flavobacteriia;o__Flavobacteriales;f__Flavobacteriaceae;g__Cellulophaga;s__Cellulophaga sp. HaHa_2_95	0	0	0	6.17968	15.4652	0	0	0	0	0	0	0
k__Bacteria;p__Unclassified;c__Deltaproteobacteria;o__Unclassified;f__Unclassified;g__Unclassified;s__Deltaproteobacteria bacterium RIFCSPLOWO2_12_FULL_38_8	3.99314	0	3.4676	5.89879	16.1043	0	0	0	0	0	0	0
k__Archaea;p__Euryarchaeota;c__Halobacteria;o__Haloferacales;f__Haloferacaceae;g__Halogeometricum;s__Halogeometricum rufum	6.23043	8.88771	10.8209	0	10.4697	14.2149	0	0	0	0	1.50023	0
k__Bacteria;p__Unclassified;c__Deltaproteobacteria;o__Unclassified;f__Unclassified;g__Unclassified;s__Deltaproteobacteria bacterium CG_4_9_14_3_um_filter_44_9	0	8.50137	11.7156	3.362	11.6865	5.00527	2.10585	0	0	0	0	0
k__Viruses;p__Uroviricota;c__Caudoviricetes;o__Unclassified;f__Autographiviridae;g__Tunggulvirus;s__Pseudomonas phage phiGM22-3	0	0	0	2.94276	44.6342	18.8343	0	0	0	0	0	0
k__Bacteria;p__Pseudomonadota;c__Alphaproteobacteria;o__Hyphomicrobiales;f__Methylobacteriaceae;g__Methylobacterium;s__Methylobacterium sp. B1	4.58343	13.5248	7.79457	8.3181	29.1572	34.1257	6.8501	0	1.89416	0	3.21616	2.36853
k__Viruses;p__Uroviricota;c__Caudoviricetes;o__Unclassified;f__Unclassified;g__Unclassified;s__Megaira polyxenophila phage MAnkyphage_25.80	0	0	0	0	9.62755	0	0	0	0	0	0	0
k__Bacteria;p__Spirochaetota;c__Spirochaetia;o__Leptospirales;f__Leptospiraceae;g__Leptospira;s__Leptospira kemamanensis	12.0341	1.90741	0	10.37	8.0889	6.86406	0	0	0	0	0	0
k__Bacteria;p__Bacillota;c__Bacilli;o__Bacillales;f__Bacillaceae;g__Salibacterium;s__Salibacterium halotolerans	0	0	0	3.66591	6.6722	2.83094	0	0	0	0	0	0
k__Bacteria;p__Candidatus Omnitrophota;c__Unclassified;o__Unclassified;f__Unclassified;g__Unclassified;s__Omnitrophica WOR_2 bacterium GWB2_45_9	4.82687	0	0	7.1304	3.24445	22.0253	0	0	0	0	0	0
k__Bacteria;p__Pseudomonadota;c__Gammaproteobacteria;o__Alteromonadales;f__Colwelliaceae;g__Unclassified;s__Colwelliaceae bacterium SQ345	4.02977	0	0	2.97645	13.5433	4.59703	0	0	0	0	0	0
k__Bacteria;p__Bacillota;c__Clostridia;o__Eubacteriales;f__Clostridiaceae;g__Clostridium;s__Clostridium sardiniense	2.76255	2.62718	7.19692	0	9.28443	3.15143	0	0	2.33494	0	0	0
k__Archaea;p__Euryarchaeota;c__Halobacteria;o__Haloferacales;f__Halorubraceae;g__Halolamina;s__Halolamina pelagica	3.52807	11.7432	7.65937	5.21178	13.0429	6.03707	0	0	0	0	0	0
k__Bacteria;p__Pseudomonadota;c__Alphaproteobacteria;o__Sphingomonadales;f__Sphingomonadaceae;g__Sphingomonas;s__Sphingomonas sp. IC4-52	7.77425	3.69666	6.75109	0	7.83836	0	3.87626	0	0	0	1.87197	4.10825
k__Bacteria;p__Pseudomonadota;c__Gammaproteobacteria;o__Pseudomonadales;f__Pseudomonadaceae;g__Pseudomonas;s__Pseudomonas jilinensis	2.9283	2.78482	0	6.48867	7.87319	3.34051	0	0	0	0	0	0
k__Bacteria;p__Pseudomonadota;c__Alphaproteobacteria;o__Rhodobacterales;f__Paracoccaceae;g__Sinirhodobacter;s__Sinirhodobacter ferrireducens	0	0	0	12.1057	19.8299	0	0	0	0	0	0	0
k__Viruses;p__Uroviricota;c__Caudoviricetes;o__Unclassified;f__Unclassified;g__Unclassified;s__Streptomyces phage Shady	0	0	0	0	13.8939	0	0	0	0	0	0	0
k__Archaea;p__Euryarchaeota;c__Methanobacteria;o__Methanobacteriales;f__Methanobacteriaceae;g__Methanothermobacter;s__Methanothermobacter defluvii	32.2975	0	5.60936	0	8.68367	7.36877	0	0	0	0	0	0
k__Bacteria;p__Bacillota;c__Clostridia;o__Eubacteriales;f__Eubacteriaceae;g__Eubacterium;s__uncultured Eubacterium sp.	6.50734	0	0	7.20963	6.561	3.71168	3.24457	0	0	0	0	0
k__Archaea;p__Candidatus Diapherotrites;c__Unclassified;o__Unclassified;f__Unclassified;g__Unclassified;s__Candidatus Diapherotrites archaeon CG08_land_8_20_14_0_20_34_12	0	9.28272	0	3.60481	13.122	2.78376	0	0	0	0	0	0
k__Bacteria;p__Bacillota;c__Clostridia;o__Eubacteriales;f__Unclassified;g__Intestinimonas;s__Intestinimonas butyriciproducens	4.37786	4.16335	5.06892	5.38926	18.7693	0	0	0	0	0	0	0
k__Bacteria;p__Bacteroidota;c__Flavobacteriia;o__Flavobacteriales;f__Flavobacteriaceae;g__Unclassified;s__Flavobacteriaceae bacterium LYZ1037	0	0	0	11.4506	6.94694	0	0	0	0	0	0	0
k__Bacteria;p__Bacteroidota;c__Flavobacteriia;o__Flavobacteriales;f__Flavobacteriaceae;g__Hanstruepera;s__Hanstruepera flava	0	0	0	3.03209	12.4168	2.34148	0	0	0	0	0	0
k__Bacteria;p__Pseudomonadota;c__Hydrogenophilia;o__Hydrogenophilales;f__Hydrogenophilaceae;g__Tepidiphilus;s__Tepidiphilus sp. J10	4.95389	4.71115	18.6416	25.6132	19.979	13.1862	0	0	0	0	0	0
k__Bacteria;p__Campylobacterota;c__Epsilonproteobacteria;o__Campylobacterales;f__Sulfurimonadaceae;g__Sulfurimonas;s__Sulfurimonas sp. C5	2.5838	2.45719	2.24374	1.90843	6.94694	0	7.72972	0	0	0	1.24431	2.73078
k__Bacteria;p__Actinomycetota;c__Actinomycetes;o__Kitasatosporales;f__Streptomycetaceae;g__Kitasatospora;s__Kitasatospora sp. YST-16	0	6.28154	5.73589	12.1967	6.65966	3.76749	0	0	0	0	0	0
k__Bacteria;p__Deinococcota;c__Deinococci;o__Deinococcales;f__Deinococcaceae;g__Deinococcus;s__Deinococcus sp. 6GRE01	0	2.24582	0	0	4.76201	0	0	0	0	0	0	0
k__Bacteria;p__Bacillota;c__Bacilli;o__Bacillales;f__Bacillaceae;g__Calidifontibacillus;s__Calidifontibacillus oryziterrae	0	0	2.96838	1.26239	11.4881	3.89943	0	0	0	0	0	0
k__Bacteria;p__Pseudomonadota;c__Betaproteobacteria;o__Burkholderiales;f__Comamonadaceae;g__Brachymonas;s__Brachymonas sp. J145	0	3.36873	6.1522	0	9.52403	0	0	0	0	0	1.70591	0
k__Bacteria;p__Actinomycetota;c__Actinomycetes;o__Kitasatosporales;f__Streptomycetaceae;g__Streptomyces;s__Streptomyces sp. MBT70	0	0	0	4.7478	7.20109	0	0	0	0	0	0	0
k__Bacteria;p__Bacillota;c__Clostridia;o__Eubacteriales;f__Eubacteriaceae;g__Acetobacterium;s__Acetobacterium woodii	0	0	7.62873	0	10.3336	10.0215	0	0	0	0	0	0
k__Bacteria;p__Pseudomonadota;c__Alphaproteobacteria;o__Hyphomicrobiales;f__Rhizobiaceae;g__Neorhizobium;s__Neorhizobium sp. T7_12	2.59908	2.47173	0	3.83945	8.73505	8.89485	0	2.48302	2.19677	0	1.25167	0
k__Bacteria;p__Candidatus Neomarinimicrobiota;c__Unclassified;o__Unclassified;f__Unclassified;g__Unclassified;s__Marinimicrobia bacterium 46_47	0	0	1.95608	1.66376	4.54223	2.56962	0	0	0	0	0	0
k__Bacteria;p__Bacillota;c__Clostridia;o__Eubacteriales;f__Unclassified;g__Levyella;s__uncultured Levyella sp.	0	2.13124	9.73052	9.93163	10.5445	2.55651	0	0	0	0	0	0
k__Archaea;p__Euryarchaeota;c__Unclassified;o__Unclassified;f__Unclassified;g__Unclassified;s__uncultured marine group II_III euryarchaeote KM3_195_B08	0	0	0	0	10.1227	0	0	0	0	0	0	0
k__Bacteria;p__Cyanobacteriota;c__Cyanophyceae;o__Nostocales;f__Nostocaceae;g__Nostoc;s__Nostoc sp. UIC 10607	0	3.51027	1.60267	4.0895	11.1647	8.42146	0	0	0	0	0.888792	0
k__Bacteria;p__Pseudomonadota;c__Betaproteobacteria;o__Burkholderiales;f__Burkholderiaceae;g__Pandoraea;s__Pandoraea sp. ISTKB	4.55176	0	7.90542	6.72401	12.2381	15.5775	0	0	0	0	0	0
k__Bacteria;p__Pseudomonadota;c__Alphaproteobacteria;o__Hyphomicrobiales;f__Brucellaceae;g__Ochrobactrum;s__Ochrobactrum sp. POC9	0	0	0	0	8.38764	0	0	0	0	0	0	0
k__Bacteria;p__Synergistota;c__Synergistia;o__Synergistales;f__Dethiosulfovibrionaceae;g__Pyramidobacter;s__Pyramidobacter porci	2.81568	5.35541	2.44511	8.3188	9.46297	9.63609	0	0	0	0	0	0
k__Bacteria;p__Bacillota;c__Bacilli;o__Bacillales;f__Bacillaceae;g__Siminovitchia;s__Siminovitchia thermophila	0	0	0	9.89126	12.6019	0	0	0	0	0	0	0
k__Bacteria;p__Pseudomonadota;c__Alphaproteobacteria;o__Unclassified;f__Unclassified;g__Unclassified;s__Alphaproteobacteria bacterium TMED110	3.37881	6.4265	8.80238	4.99128	9.08446	7.70887	0	0	0	0	0	0
k__Bacteria;p__Bacteroidota;c__Bacteroidia;o__Bacteroidales;f__Dysgonomonadaceae;g__Dysgonomonas;s__Dysgonomonas sp. Marseille-P4677	0	0	0	0	8.43557	0	0	0	0	0	0	0
k__Bacteria;p__Pseudomonadota;c__Alphaproteobacteria;o__Rhodobacterales;f__Paracoccaceae;g__Limimaricola;s__Limimaricola variabilis	14.015	21.331	26.9117	23.9709	38.3746	26.2566	0	0	0	0	0	0
k__Bacteria;p__Bacillota;c__Bacilli;o__Bacillales;f__Planococcaceae;g__Planococcus;s__Planococcus sp. N022	5.29211	0	4.59562	3.90883	21.343	0	0	0	0	0	0	0
k__Bacteria;p__candidate division WWE3;c__Unclassified;o__Unclassified;f__Unclassified;g__Unclassified;s__candidate division WWE3 bacterium CG08_land_8_20_14_0_20_43_13	3.45862	7.28585	14.2314	3.77248	18.3818	3.94549	0	0	0	0	0	0
k__Archaea;p__Euryarchaeota;c__Methanomicrobia;o__Methanomicrobiales;f__Methanomicrobiaceae;g__Methanoculleus;s__Methanoculleus horonobensis	0	0	1.83383	4.67933	7.09723	0	0	0	0	0	0	0
k__Bacteria;p__Pseudomonadota;c__Betaproteobacteria;o__Burkholderiales;f__Burkholderiaceae;g__Polynucleobacter;s__Polynucleobacter sp. AM-25C3	11.4055	11.0989	14.8567	12.8324	12.6584	12.7085	0	0	3.587	2.54634	2.17153	1.2615
k__Bacteria;p__Pseudomonadota;c__Gammaproteobacteria;o__Legionellales;f__Legionellaceae;g__Legionella;s__Legionella longbeachae	0	1.96114	0	3.04632	9.70288	0	0	0	0	0	0	0
k__Bacteria;p__Bacillota;c__Negativicutes;o__Selenomonadales;f__Selenomonadaceae;g__Mitsuokella;s__Mitsuokella sp. oral taxon 131	0	1.44541	11.8786	6.73564	9.19448	3.46766	0	0	0	0	0	0
k__Bacteria;p__Bacillota;c__Clostridia;o__Eubacteriales;f__Oscillospiraceae;g__Anaerotruncus;s__Anaerotruncus rubiinfantis	0	0	0	18.0241	8.20124	4.6396	0	0	0	0	0	0
k__Bacteria;p__Bacteroidota;c__Cytophagia;o__Cytophagales;f__Amoebophilaceae;g__Cardinium;s__Cardinium endosymbiont of Encarsia pergandiella	0	0	0	5.66696	20.6285	0	0	0	0	0	0	0
k__Bacteria;p__Bacillota;c__Erysipelotrichia;o__Erysipelotrichales;f__Erysipelotrichaceae;g__Amedibacterium;s__Absiella sp. AM27-20	0	0	0	5.49887	15.0124	0	0	0	0	0	0	0
k__Bacteria;p__Bacillota;c__Tissierellia;o__Tissierellales;f__Peptoniphilaceae;g__Anaerococcus;s__Anaerococcus provencensis	12.8247	3.04907	16.7052	0	4.31014	3.65749	0	0	0	0	0	0
k__Bacteria;p__Pseudomonadota;c__Betaproteobacteria;o__Rhodocyclales;f__Zoogloeaceae;g__Unclassified;s__Zoogloeaceae bacteirum Par-f-2	8.72673	2.76637	7.57821	12.8914	13.6868	6.63678	0	0	0	0	0	0
k__Bacteria;p__Actinomycetota;c__Actinomycetes;o__Micrococcales;f__Brevibacteriaceae;g__Brevibacterium;s__uncultured Brevibacterium sp.	1.935	3.68037	1.68034	5.71689	5.20255	2.20739	0	0	0	0	0	0
k__Bacteria;p__Planctomycetota;c__Candidatus Brocadiia;o__Candidatus Brocadiales;f__Candidatus Brocadiaceae;g__Brocadia;s__Candidatus Brocadia sp. BROELEC01	0	0	0	4.60189	12.5636	7.10747	0	0	0	0	0	0
k__Bacteria;p__Pseudomonadota;c__Alphaproteobacteria;o__Hyphomicrobiales;f__Rhizobiaceae;g__Rhizobium;s__Rhizobium sp. RU20A	7.79725	2.47173	6.77106	1.91972	8.73505	0	0	0	0	0	0	0
k__Bacteria;p__Pseudomonadota;c__Gammaproteobacteria;o__Pseudomonadales;f__Pseudomonadaceae;g__Pseudomonas;s__Pseudomonas sp. 9.1(2019)	0	0	0	0	19.0481	8.08188	0	0	0	0	0	0
k__Bacteria;p__Pseudomonadota;c__Alphaproteobacteria;o__Rhodospirillales;f__Acetobacteraceae;g__Komagataeibacter;s__Komagataeibacter saccharivorans	0	0	0	0	0	18.0568	0	0	0	0	0	0
k__Bacteria;p__Pseudomonadota;c__Betaproteobacteria;o__Burkholderiales;f__Comamonadaceae;g__Acidovorax;s__Acidovorax sp. T1m	2.11176	0	5.50149	3.11955	5.67778	0	0	0	0	0	0	0
k__Bacteria;p__Spirochaetota;c__Spirochaetia;o__Leptospirales;f__Leptospiraceae;g__Leptospira;s__Leptospira chreensis	0	0	0	6.38648	9.29905	3.94549	0	0	0	0	0	0
k__Bacteria;p__Spirochaetota;c__Spirochaetia;o__Spirochaetales;f__Treponemataceae;g__Treponema;s__Treponema pallidum	4.1051	0	0	0	8.27789	0	0	0	0	0	0	0
k__Bacteria;p__Planctomycetota;c__Planctomycetia;o__Pirellulales;f__Pirellulaceae;g__Stieleria;s__Stieleria sp. HD01	2.40025	4.56527	12.5061	3.54572	11.2935	0	0	0	0	0	0	0
k__Bacteria;p__Actinomycetota;c__Coriobacteriia;o__Eggerthellales;f__Eggerthellaceae;g__Gordonibacter;s__Gordonibacter massiliensis (ex Traore et al. 2017)	0	4.69351	2.1429	1.82266	4.97604	8.44511	0	0	0	0	0	0
k__Bacteria;p__Bacillota;c__Clostridia;o__Eubacteriales;f__Clostridiaceae;g__Caloramator;s__Caloramator sp. mosi_1	2.50997	2.38698	0	5.56171	11.8098	8.58989	2.50296	2.39789	2.12146	0	1.20876	2.65276
k__Bacteria;p__Pseudomonadota;c__Gammaproteobacteria;o__Xanthomonadales;f__Xanthomonadaceae;g__Stenotrophomonas;s__Stenotrophomonas sp. CFBP 13724	12.2013	3.8678	0	7.51003	8.20124	9.2792	0	0	0	0	0	0
k__Bacteria;p__Pseudomonadota;c__Alphaproteobacteria;o__Hyphomicrobiales;f__Stappiaceae;g__Pseudovibrio;s__Pseudovibrio sp. WM33	7.63905	12.7133	0	9.87406	17.9714	4.35719	0	0	0	11.4585	0	0
k__Bacteria;p__Bacillota;c__Clostridia;o__Eubacteriales;f__Unclassified;g__Unclassified;s__Clostridiales bacterium COT073_COT-073	2.53899	0	2.20484	0	6.82647	2.8964	0	0	0	0	0	0
k__Bacteria;p__Bacteroidota;c__Flavobacteriia;o__Flavobacteriales;f__Flavobacteriaceae;g__Flagellimonas;s__Flagellimonas aequoris	0	0	0	0	13.9486	0	0	0	0	0	0	0
k__Bacteria;p__Pseudomonadota;c__Gammaproteobacteria;o__Pseudomonadales;f__Pseudomonadaceae;g__Pseudomonas;s__Pseudomonas sp. GW456-12-1-14-LB2	36.8597	43.817	13.3369	20.4189	35.099	14.0161	0	0	0	0	0	0
k__Bacteria;p__Pseudomonadota;c__Betaproteobacteria;o__Burkholderiales;f__Burkholderiaceae;g__Polynucleobacter;s__Polynucleobacter sp. UB-Tiil-W10	0	0	0	4.08092	7.42754	0	0	0	0	0	0	0
k__Bacteria;p__Bacillota;c__Clostridia;o__Lachnospirales;f__Lachnospiraceae;g__Claveliimonas;s__Claveliimonas bilis	8.44703	2.67771	2.44511	2.0797	5.67778	0	0	0	0	0	0	0
k__Bacteria;p__Bacillota;c__Clostridia;o__Lachnospirales;f__Lachnospiraceae;g__Anaerocolumna;s__Anaerocolumna xylanovorans	7.76662	9.0274	7.49384	7.01133	16.8214	2.9533	0	0	0	0	0	0
k__Bacteria;p__Bacillota;c__Clostridia;o__Eubacteriales;f__Oscillospiraceae;g__Flavonifractor;s__Flavonifractor sp.	0	0	0	10.5032	1.06203	0	0	0	0	0	0	0
k__Bacteria;p__Bacteroidota;c__Bacteroidia;o__Bacteroidales;f__Barnesiellaceae;g__Coprobacter;s__Coprobacter tertius	7.0846	0	8.20294	10.4656	6.34935	0	0	0	0	0	0	0
k__Bacteria;p__Pseudomonadota;c__Gammaproteobacteria;o__Moraxellales;f__Moraxellaceae;g__Moraxella;s__Moraxella oblonga	1.44015	0	2.50122	19.1469	13.5522	3.28575	0	0	0	0	0	0
k__Bacteria;p__Candidatus Woesebacteria;c__Unclassified;o__Unclassified;f__Unclassified;g__Unclassified;s__Candidatus Woesebacteria bacterium RIFOXYD1_FULL_41_28	4.02977	0	17.4971	11.9058	2.70867	4.59703	0	0	0	0	0	0
k__Bacteria;p__Bacteroidota;c__Flavobacteriia;o__Flavobacteriales;f__Flavobacteriaceae;g__Flagellimonas;s__Flagellimonas alvinocaridis	0	0	0	8.0438	6.1001	0	0	0	0	0	0	0
k__Bacteria;p__Chloroflexota;c__Unclassified;o__Unclassified;f__Unclassified;g__Unclassified;s__uncultured Chloroflexi bacterium Rifle_16ft_4_minimus_27880	0	0	0	10.1385	0	5.21955	0	0	0	0	0	0
k__Bacteria;p__Bacillota;c__Clostridia;o__Eubacteriales;f__Clostridiaceae;g__Clostridium;s__Clostridium drakei	1.35989	2.58652	0	10.0444	5.48442	3.10264	0	0	0	0	0	0
k__Bacteria;p__Bacillota;c__Bacilli;o__Bacillales;f__Paenibacillaceae;g__Paenibacillus;s__Paenibacillus sp. UNC217MF	5.1075	0	4.43531	11.3174	10.2992	8.73971	0	0	0	0	0	0
k__Bacteria;p__Spirochaetota;c__Spirochaetia;o__Spirochaetales;f__Treponemataceae;g__Treponema;s__Treponema sp. C6A8	2.71139	0	0	16.0214	5.4675	0	0	0	0	0	0	0
k__Bacteria;p__Candidatus Woesebacteria;c__Unclassified;o__Unclassified;f__Unclassified;g__Unclassified;s__Candidatus Woesebacteria bacterium GW2011_GWA1_34_41	0	0	0	5.2328	0	0	0	0	0	0	0	0
k__Bacteria;p__Actinomycetota;c__Actinomycetes;o__Micromonosporales;f__Micromonosporaceae;g__Micromonospora;s__Micromonospora sp.	6.75762	4.81987	0	9.98256	3.40667	0	0	0	1.4279	0	0.813586	3.57102
k__Bacteria;p__Actinomycetota;c__Coriobacteriia;o__Eggerthellales;f__Eggerthellaceae;g__Eggerthella;s__Eggerthella sp. CAG:298	6.27493	5.96746	8.17364	9.26952	6.32667	3.57912	0	0	2.65182	0	1.51095	0
k__Bacteria;p__Bacteroidota;c__Bacteroidia;o__Bacteroidales;f__Dysgonomonadaceae;g__Proteiniphilum;s__Proteiniphilum sp. UBA5259	2.17448	2.06793	0	4.81832	13.1545	2.48058	0	0	0	0	0	0
k__Bacteria;p__Candidatus Delongbacteria;c__Unclassified;o__Unclassified;f__Unclassified;g__Unclassified;s__Candidatus Delongbacteria bacterium	0	0	0	3.88543	14.1435	3.00046	0	0	0	0	0	0
k__Bacteria;p__Pseudomonadota;c__Alphaproteobacteria;o__Sphingomonadales;f__Sphingomonadaceae;g__Novosphingopyxis;s__Novosphingopyxis iocasae	0	4.39708	6.02268	10.2453	4.66176	0	2.30536	0	0	0	2.22666	2.44333
k__Bacteria;p__Candidatus Falkowbacteria;c__Unclassified;o__Unclassified;f__Unclassified;g__Unclassified;s__Candidatus Falkowbacteria bacterium RBG_13_39_14	7.73071	15.6904	23.0381	46.0781	63.6077	73.0699	0	0	0	0	0	2.18978
k__Bacteria;p__Chlamydiota;c__Chlamydiia;o__Chlamydiales;f__Chlamydiaceae;g__Chlamydia;s__Chlamydia pneumoniae	0	0	0	5.09581	1.54578	5.24688	0	0	0	0	0	0
k__Bacteria;p__Bacillota;c__Bacilli;o__Bacillales;f__Staphylococcaceae;g__Mammaliicoccus;s__Mammaliicoccus sp. Marseille-Q6498	2.10165	1.99867	1.82506	6.20925	0	0	0	0	0	0	0	0
k__Bacteria;p__Pseudomonadota;c__Gammaproteobacteria;o__Pseudomonadales;f__Pseudomonadaceae;g__Pseudomonas;s__Pseudomonas sp. MDMC224	0	8.70255	0	10.1385	12.3019	0	0	0	0	0	4.40693	0
k__Bacteria;p__Bacteroidota;c__Sphingobacteriia;o__Sphingobacteriales;f__Sphingobacteriaceae;g__Mucilaginibacter;s__Mucilaginibacter sp. 10I4	0	0	2.45948	31.4077	51.9366	17.5207	0	0	0	0	0	0
k__Bacteria;p__Pseudomonadota;c__Gammaproteobacteria;o__Unclassified;f__Unclassified;g__Unclassified;s__Gammaproteobacteria bacterium TMED226	0	0	0	11.0917	5.04692	4.28271	0	0	0	0	0	0
k__Bacteria;p__Pseudomonadota;c__Gammaproteobacteria;o__Alteromonadales;f__Idiomarinaceae;g__Idiomarina;s__Idiomarina fontislapidosi	7.1422	0	6.20222	7.91301	7.20109	0	0	0	0	0	0	0
k__Eukaryota;p__Ascomycota;c__Sordariomycetes;o__Hypocreales;f__Nectriaceae;g__Fusarium;s__Fusarium acuminatum	7.84367	0	9.08182	7.7246	3.51482	0	0	0	0	0	0	0
k__Bacteria;p__Spirochaetota;c__Spirochaetia;o__Spirochaetales;f__Unclassified;g__Unclassified;s__uncultured Spirochaetales bacterium HF0500_06B09	0	6.73746	0	10.4656	19.0481	8.08188	28.2592	0	5.98798	8.50148	10.2354	0
k__Bacteria;p__Actinomycetota;c__Actinomycetes;o__Unclassified;f__Unclassified;g__Unclassified;s__Actinobacteria bacterium BACL4 MAG-120507-bin0	10.156	4.82916	6.61451	13.1274	3.41323	0	0	0	0	0	0	0
k__Bacteria;p__Unclassified;c__Unclassified;o__Unclassified;f__Unclassified;g__Unclassified;s__Parcubacteria group bacterium GW2011_GWA1_43_21	2.49571	2.37342	2.16725	5.53011	1.67753	0	0	0	2.1094	0	0	2.63769
k__Bacteria;p__Candidatus Cloacimonadota;c__Unclassified;o__Unclassified;f__Unclassified;g__Unclassified;s__Candidatus Cloacimonetes bacterium ADurb.Bin211	4.32162	0	1.49583	12.768	19.1555	1.96501	0	0	0	0	0	0
k__Bacteria;p__Cyanobacteriota;c__Cyanophyceae;o__Oscillatoriales;f__Oscillatoriaceae;g__Okeania;s__Okeania sp. SIO2G5	3.75423	14.2811	3.26014	2.77293	5.04692	12.8481	0	0	0	0	0	0
k__Bacteria;p__Pseudomonadota;c__Gammaproteobacteria;o__Alteromonadales;f__Shewanellaceae;g__Shewanella;s__Shewanella sp. KX20019	0	0	0	1.39242	20.2743	0	0	0	0	0	0	0
k__Bacteria;p__Planctomycetota;c__Planctomycetia;o__Pirellulales;f__Pirellulaceae;g__Rhodopirellula;s__uncultured Rhodopirellula sp.	9.15094	8.70255	7.94659	16.8976	9.2264	0	0	0	0	0	0	0
k__Bacteria;p__Actinomycetota;c__Actinomycetes;o__Micrococcales;f__Microbacteriaceae;g__Leucobacter;s__Leucobacter tardus	4.086	9.71447	5.32237	12.0719	8.23939	9.32236	0	1.95177	0	0	0	0
k__Archaea;p__Euryarchaeota;c__Halobacteria;o__Natrialbales;f__Natrialbaceae;g__Halobiforma;s__Halobiforma nitratireducens	7.44484	7.08004	10.775	9.16478	0	2.83094	0	0	0	0	0	2.62278
k__Bacteria;p__Elusimicrobiota;c__Unclassified;o__Unclassified;f__Unclassified;g__Unclassified;s__Elusimicrobia bacterium CG_4_10_14_0_2_um_filter_56_8	5.72929	1.81618	3.84276	21.6483	5.60591	15.748	1.90442	0	1.61415	0	0	4.95658
k__Bacteria;p__Bacteroidota;c__Flavobacteriia;o__Flavobacteriales;f__Flavobacteriaceae;g__Bizionia;s__Bizionia gelidisalsuginis	0	0	0	10.9977	0	0	0	0	0	0	0	0
k__Bacteria;p__Pseudomonadota;c__Alphaproteobacteria;o__Rhodobacterales;f__Roseobacteraceae;g__Roseibacterium;s__Roseibacterium persicicum	14.8897	8.49605	12.9301	18.6962	18.0149	13.5885	2.96961	1.42248	0	1.78675	0.717059	1.57367
k__Bacteria;p__Candidatus Moraniibacteriota;c__Unclassified;o__Unclassified;f__Unclassified;g__Unclassified;s__Candidatus Moranbacteria bacterium GW2011_GWC2_37_8	0	0	0	16.2217	3.69056	0	0	0	0	0	0	0
k__Bacteria;p__Candidatus Parcubacteria;c__Unclassified;o__Unclassified;f__Unclassified;g__Unclassified;s__Parcubacteria bacterium 34_609	2.59908	6.89207	2.25702	9.59862	7.99558	8.89485	0	0	0	0	0	0
k__Bacteria;p__Thermotogota;c__Thermotogae;o__Mesoaciditogales;f__Mesoaciditogaceae;g__Athalassotoga;s__Athalassotoga saccharophila	13.9762	16.2961	3.34593	14.3917	12.5749	42.4327	0	0	0	0	0	0
k__Bacteria;p__Pseudomonadota;c__Alphaproteobacteria;o__Hyphomicrobiales;f__Pleomorphomonadaceae;g__Pleomorphomonas;s__Pleomorphomonas sp. NRK KF1	8.82936	4.80141	8.40155	35.4949	9.8967	15.8317	0	0	0	9.08779	0	0
k__Bacteria;p__Bacillota;c__Clostridia;o__Peptostreptococcales;f__Filifactoraceae;g__Acetoanaerobium;s__Acetoanaerobium sticklandii	3.62015	8.03312	2.09581	13.3695	10.5445	8.2595	0	0	0	0	0	0
k__Bacteria;p__Pseudomonadota;c__Alphaproteobacteria;o__Rhodobacterales;f__Paracoccaceae;g__Paracoccus;s__Paracoccus sp. SCSIO 75233	5.06822	11.2464	0	8.73474	1.13556	7.70887	0	0	0	2.02728	0.813586	0
k__Eukaryota;p__Zoopagomycota;c__Unclassified;o__Ramicandelaberales;f__Ramicandelaberaceae;g__Ramicandelaber;s__Ramicandelaber brevisporus	9.55925	11.6034	5.6523	12.9773	15.6424	13.9188	0	0	0	0	1.46898	0
k__Bacteria;p__Candidatus Peregrinibacteria;c__Unclassified;o__Unclassified;f__Unclassified;g__Unclassified;s__Candidatus Peregrinibacteria bacterium GW2011_GWF2_38_29	1.56873	0	1.36227	11.5869	10.5445	5.36868	0	0	0	0	0	0
k__Bacteria;p__Pseudomonadota;c__Gammaproteobacteria;o__Vibrionales;f__Vibrionaceae;g__Vibrio;s__Vibrio ishigakensis	0	3.69666	0	8.61327	2.61279	0	0	0	0	0	0	0
k__Archaea;p__Unclassified;c__Unclassified;o__Unclassified;f__Unclassified;g__Unclassified;s__archaeon GW2011_AR6	0	0	0	10.6621	1.38613	0	0	0	0	0	0	0
k__Bacteria;p__Pseudomonadota;c__Betaproteobacteria;o__Nitrosomonadales;f__Methylophilaceae;g__Methylophilus;s__Methylophilus medardicus	2.15316	4.09532	1.86979	9.54216	0	9.82503	0	0	0	0	0	0
k__Bacteria;p__Bacillota;c__Clostridia;o__Eubacteriales;f__Clostridiaceae;g__Clostridium;s__Clostridium sp. DSM 8431	0	2.37342	0	9.21685	3.35505	5.69405	0	0	0	0	0	0
k__Bacteria;p__Candidatus Nealsonbacteria;c__Unclassified;o__Unclassified;f__Unclassified;g__Unclassified;s__Candidatus Nealsonbacteria bacterium RIFCSPLOWO2_01_FULL_43_36	1.20341	1.14444	2.09006	31.11	14.56	10.9825	0	0	0	0	0	0
k__Bacteria;p__Bacillota;c__Negativicutes;o__Veillonellales;f__Veillonellaceae;g__Veillonella;s__Veillonella tobetsuensis	0	0	0	6.75903	9.2264	0	0	0	0	0	0	0
k__Eukaryota;p__Ascomycota;c__Dothideomycetes;o__Aulographales;f__Rhizodiscinaceae;g__Rhizodiscina;s__Rhizodiscina lignyota	9.83385	4.676	5.69308	9.68458	1.10166	0	0	0	0	0	0	0
k__Bacteria;p__Bacillota;c__Clostridia;o__Eubacteriales;f__Clostridiaceae;g__Clostridium;s__Clostridium sp. JN-1	3.66038	6.96204	6.35728	16.2217	4.92075	4.17564	0	0	0	0	0	0
k__Bacteria;p__Bacteroidota;c__Flavobacteriia;o__Flavobacteriales;f__Flavobacteriaceae;g__Olleya;s__Olleya aquimaris	0	0	0	5.17713	0	0	0	0	0	0	0	0
k__Bacteria;p__Bacillota;c__Bacilli;o__Bacillales;f__Paenibacillaceae;g__Paenibacillus;s__Paenibacillus sp. GM2FR	6.72314	0	5.83831	8.27636	4.51905	2.55651	0	0	0	0	0	0
k__Bacteria;p__Pseudomonadota;c__Alphaproteobacteria;o__Hyphomicrobiales;f__Nitrobacteraceae;g__Bradyrhizobium;s__Bradyrhizobium sp. SZCCHNRI2014	13.1118	10.2649	7.4755	15.2585	21.944	27.2707	0	0	0	0	0	0
k__Archaea;p__Thermoproteota;c__Thermoprotei;o__Acidilobales;f__Caldisphaeraceae;g__Caldisphaera;s__Caldisphaera lagunensis	0	0	0	8.76847	7.97959	4.5142	0	0	0	0	0	0
k__Bacteria;p__Bacillota;c__Bacilli;o__Bacillales;f__Bacillaceae;g__Domibacillus;s__Domibacillus sp. DTU_2020_1001157_1_SI_ALB_TIR_016	2.41344	2.29518	0	10.6956	0	11.0127	0	0	0	2.89611	3.4868	0
k__Bacteria;p__Pseudomonadota;c__Betaproteobacteria;o__Rhodocyclales;f__Zoogloeaceae;g__Azoarcus;s__Azoarcus sp. PHD	1.84557	0	0	23.2445	7.80152	2.10536	0	0	0	0	0	0
k__Bacteria;p__Pseudomonadota;c__Gammaproteobacteria;o__Oceanospirillales;f__Oceanospirillaceae;g__Marinomonas;s__Marinomonas sp. A3A	0	0	0	8.07718	2.45016	0	0	0	0	0	0	0
k__Bacteria;p__Bacteroidota;c__Flavobacteriia;o__Flavobacteriales;f__Flavobacteriaceae;g__Flavobacterium;s__Flavobacterium ginsenosidimutans	2.09164	0	0	10.8144	11.2474	4.77216	0	0	0	0	0	0
k__Bacteria;p__Pseudomonadota;c__Betaproteobacteria;o__Burkholderiales;f__Comamonadaceae;g__Diaphorobacter;s__[Acidovorax] ebreus	0	0	0	11.3174	0	0	0	0	0	0	0	0
k__Eukaryota;p__Ascomycota;c__Sordariomycetes;o__Hypocreales;f__Nectriaceae;g__Fusarium;s__Fusarium beomiforme	0	0	1.60267	13.6317	1.24052	2.10536	0	0	0	0	0	0
k__Bacteria;p__Pseudomonadota;c__Alphaproteobacteria;o__Candidatus Pelagibacterales;f__Candidatus Pelagibacteraceae;g__Pelagibacter;s__Candidatus Pelagibacter sp. HTCC7211	0	0	2.3401	7.96155	10.8679	0	0	0	0	0	0	0
k__Bacteria;p__Pseudomonadota;c__Gammaproteobacteria;o__Xanthomonadales;f__Xanthomonadaceae;g__Stenotrophomonas;s__Stenotrophomonas sp. SPM	0	4.69351	2.1429	5.46798	0	5.63007	0	0	0	0	0	0
k__Bacteria;p__Thermodesulfobacteriota;c__Desulfuromonadia;o__Geobacterales;f__Geobacteraceae;g__Geobacter;s__Geobacter soli	19.7773	14.7043	45.9785	23.0318	47.4335	35.3146	0	0	0	7.71354	0.729422	0
k__Viruses;p__Uroviricota;c__Caudoviricetes;o__Unclassified;f__Unclassified;g__Unclassified;s__uncultured phage MedDCM-OCT-S01-C58	2.3743	2.25796	4.12364	7.01477	0	0	0	0	0	0	0	0
k__Bacteria;p__Unclassified;c__Unclassified;o__Unclassified;f__Unclassified;g__Unclassified;s__uncultured bacterium A1Q1_fos_479	0	0	0	19.1294	14.3028	14.7724	0	0	0	0	0	0
k__Bacteria;p__Pseudomonadota;c__Alphaproteobacteria;o__Rhodobacterales;f__Roseobacteraceae;g__Pacificibacter;s__Pacificibacter maritimus	0	2.67771	4.89021	16.6376	11.3556	0	0	0	0	0	0	0
k__Bacteria;p__Actinomycetota;c__Actinomycetes;o__Micrococcales;f__Micrococcaceae;g__Arthrobacter;s__Arthrobacter sp. AG1021	0	3.36873	0	13.082	2.38101	0	0	0	0	0	0	0
k__Bacteria;p__Pseudomonadota;c__Alphaproteobacteria;o__Rhodobacterales;f__Paracoccaceae;g__Paracoccus;s__Paracoccus aerodenitrificans	2.53899	0	0	7.50135	5.11985	0	0	0	0	0	0	0
k__Bacteria;p__Candidatus Levyibacteriota;c__Unclassified;o__Unclassified;f__Unclassified;g__Unclassified;s__Candidatus Levybacteria bacterium RIFCSPHIGHO2_12_FULL_38_12	0	0	0	11.3174	0	0	0	0	0	0	0	0
k__Bacteria;p__Candidatus Saccharibacteria;c__Candidatus Saccharimonadia;o__Candidatus Nanosynbacterales;f__Candidatus Nanosynbacteraceae;g__Nanosynbacter;s__Candidatus Nanosynbacter sp. TM7-057	2.46767	7.04026	0	14.5813	9.95207	2.81504	0	0	0	0	0	0
k__Bacteria;p__Pseudomonadota;c__Gammaproteobacteria;o__Oceanospirillales;f__Oceanospirillaceae;g__Marinobacterium;s__Marinobacterium sp. xm-a-152	10.0591	19.1323	2.91173	29.7191	11.2689	3.82501	0	0	0	0	0	0
k__Bacteria;p__Pseudomonadota;c__Gammaproteobacteria;o__Oceanospirillales;f__Halomonadaceae;g__Halomonas;s__Halomonas sp. PAR8	4.99142	0	10.8363	20.2771	8.38764	5.69405	0	0	0	0	0	0
k__Bacteria;p__Pseudomonadota;c__Betaproteobacteria;o__Burkholderiales;f__Alcaligenaceae;g__Pelistega;s__Pelistega indica	0	0	0	11.5869	2.63611	0	0	0	0	0	0	0
k__Archaea;p__Euryarchaeota;c__Methanomicrobia;o__Methanotrichales;f__Methanotrichaceae;g__Methanothrix;s__Methanosaeta sp. PtaU1.Bin028	0	2.50133	2.15501	14.8832	10.4078	2.83094	0	0	0	0	0	0
k__Bacteria;p__Cyanobacteriota;c__Cyanophyceae;o__Chroococcales;f__Microcystaceae;g__Microcystis;s__Microcystis sp. M049S2	2.55375	0	4.43531	7.54496	1.71654	5.82647	0	0	0	0	0	0
k__Bacteria;p__Bacillota;c__Erysipelotrichia;o__Erysipelotrichales;f__Coprobacillaceae;g__Tannockella;s__Tannockella kyphosi	0	0	0	5.28967	1.60459	0	0	0	0	0	0	0
k__Bacteria;p__Pseudomonadota;c__Alphaproteobacteria;o__Rhodobacterales;f__Roseobacteraceae;g__Alloyangia;s__Alloyangia mangrovi	1.78555	6.5837	8.24242	22.5127	8.63289	18.7252	0	0	0	2.14265	0	1.88712
k__Bacteria;p__Actinomycetota;c__Actinomycetes;o__Micromonosporales;f__Micromonosporaceae;g__Micromonospora;s__Micromonospora solifontis	6.36587	9.08092	0	14.1058	8.55782	3.63099	0	0	0	0	0	0
k__Bacteria;p__Pseudomonadota;c__Alphaproteobacteria;o__Rickettsiales;f__Rickettsiaceae;g__Candidatus Megaera;s__Candidatus Megaira endosymbiont of Mesostigma viride	0	0	0	5.46798	6.63471	5.63007	0	0	0	0	0	0
k__Bacteria;p__Candidatus Melainabacteria;c__Unclassified;o__Unclassified;f__Unclassified;g__Unclassified;s__Candidatus Melainabacteria bacterium GWF2_32_7	1.84557	0	4.80802	17.7211	6.20262	2.10536	0	0	0	0	0	0
k__Bacteria;p__Bacillota;c__Bacilli;o__Bacillales;f__Bacillaceae;g__Psychrobacillus;s__Psychrobacillus sp. OK028	0	0	0	7.37348	0	0	0	0	0	0	0	0
k__Bacteria;p__Bacillota;c__Bacilli;o__Bacillales;f__Planococcaceae;g__Planococcus;s__Planococcus rifietoensis	8.84387	0	2.55998	8.70962	3.96302	6.72586	0	0	0	0	0	0
k__Bacteria;p__Actinomycetota;c__Actinomycetes;o__Glycomycetales;f__Glycomycetaceae;g__Glycomyces;s__Glycomyces fuscus	0	0	0	15.5728	0	0	0	0	0	0	0	0
k__Bacteria;p__Pseudomonadota;c__Gammaproteobacteria;o__Alteromonadales;f__Pseudoalteromonadaceae;g__Pseudoalteromonas;s__Pseudoalteromonas sp. MIP2626	5.0488	6.40187	2.92289	8.70128	1.13121	0	0	0	0	0	0	0
k__Bacteria;p__Verrucomicrobiota;c__Verrucomicrobiae;o__Verrucomicrobiales;f__Akkermansiaceae;g__Akkermansia;s__Akkermansia massiliensis	3.72242	7.08004	3.23251	8.2483	10.0083	8.49282	0	0	0	0	0	0
k__Bacteria;p__Thermotogota;c__Thermotogae;o__Kosmotogales;f__Kosmotogaceae;g__Mesotoga;s__Mesotoga sp. TolDC	0	10.0656	4.59562	27.3618	17.7858	12.0741	0	0	0	0	0	0
k__Bacteria;p__Bacillota;c__Bacilli;o__Bacillales;f__Bacillaceae;g__Anoxybacillus;s__uncultured Anoxybacillus sp.	0	4.17722	0	16.2217	0	0	0	0	0	0	0	0
k__Bacteria;p__Thermodesulfobacteriota;c__Desulfovibrionia;o__Desulfovibrionales;f__Desulfovibrionaceae;g__Desulfovibrio;s__Desulfovibrio sp. 6_1_46AFAA	0	0	1.61284	13.0322	7.60925	5.34724	0	0	0	0	0	0
k__Archaea;p__Nitrososphaerota;c__Unclassified;o__Unclassified;f__Unclassified;g__Unclassified;s__uncultured marine thaumarchaeote KM3_43_D05	0	3.28915	0	8.94108	2.32476	3.94549	0	0	0	0	0	0
k__Bacteria;p__Campylobacterota;c__Epsilonproteobacteria;o__Campylobacterales;f__Arcobacteraceae;g__Candidatus Marinarcus;s__Candidatus Marinarcus aquaticus	0	0	3.37554	8.61327	5.22557	8.86861	0	0	0	0	0	0
k__Bacteria;p__Actinomycetota;c__Actinomycetes;o__Mycobacteriales;f__Mycobacteriaceae;g__Mycobacterium;s__Mycobacterium sp. E802	11.0502	2.62718	9.59589	12.2428	1.85689	6.30285	0	0	0	0	0	0
k__Bacteria;p__Unclassified;c__Unclassified;o__Unclassified;f__Unclassified;g__Unclassified;s__uncultured bacterium 14-4D	6.65523	2.10971	1.92645	21.3012	1.49114	10.1228	0	0	0	7.98624	5.34173	0
k__Bacteria;p__Unclassified;c__Unclassified;o__Unclassified;f__Unclassified;g__Unclassified;s__candidate division WS6 bacterium OLB21	5.89591	2.80351	5.11995	15.2418	12.8798	6.72586	0	0	1.24582	0	0.70984	0
k__Bacteria;p__Bacillota;c__Bacilli;o__Bacillales;f__Bacillaceae;g__Bacillus;s__Bacillus sp. EAC	0	9.71447	2.95687	10.0599	6.86616	0	0	0	0	0	0	0
k__Bacteria;p__Pseudomonadota;c__Gammaproteobacteria;o__Unclassified;f__Unclassified;g__Unclassified;s__Gammaproteobacteria bacterium TMED57	29.6614	28.7245	22.4959	47.5508	72.573	43.698	0	0	0	0	0	0
k__Bacteria;p__Pseudomonadota;c__Alphaproteobacteria;o__Rhodobacterales;f__Roseobacteraceae;g__Ruegeria;s__Ruegeria marisrubri	2.21097	6.30789	5.11995	19.7077	22.8682	7.56659	0	0	0	5.37849	0	0
k__Bacteria;p__Myxococcota;c__Unclassified;o__Nannocystales;f__Nannocystaceae;g__Plesiocystis;s__Plesiocystis sp. SIS-2	0	0	0	7.09144	0	0	0	0	0	0	1.15592	2.53679
k__Bacteria;p__Cyanobacteriota;c__Cyanophyceae;o__Synechococcales;f__Prochlorococcaceae;g__Cyanobium;s__Cyanobium sp. LEGE 06113	0	2.42862	0	5.65872	1.71654	0	0	0	0	0	0	0
k__Bacteria;p__Bacillota;c__Bacilli;o__Bacillales;f__Bacillaceae;g__Melghiribacillus;s__Melghiribacillus thermohalophilus	0	4.77397	6.53891	11.1234	3.37423	0	0	0	0	0	0	0
k__Bacteria;p__Pseudomonadota;c__Alphaproteobacteria;o__Rhodospirillales;f__Rhodospirillaceae;g__Endolissoclinum;s__Candidatus Endolissoclinum sp. TMED26	3.4316	0	5.95995	10.1385	0	3.91466	0	0	0	0	0	0
k__Bacteria;p__Bdellovibrionota;c__Bdellovibrionia;o__Bdellovibrionales;f__Unclassified;g__Unclassified;s__Bdellovibrionales bacterium RIFOXYD12_FULL_39_22	0	0	23.473	9.98256	4.54223	7.70887	0	0	0	0	0	0
k__Bacteria;p__Bacteroidota;c__Flavobacteriia;o__Flavobacteriales;f__Flavobacteriaceae;g__Tenacibaculum;s__Tenacibaculum sp. SZ-18	0	2.24582	0	5.2328	3.17468	2.69396	0	0	0	0	0	0
k__Bacteria;p__Bacillota;c__Clostridia;o__Eubacteriales;f__Clostridiaceae;g__Proteiniclasticum;s__Proteiniclasticum sediminis	5.01995	4.77397	0	11.1234	6.74845	2.8633	0	0	0	0	0	0
k__Bacteria;p__Pseudomonadota;c__Betaproteobacteria;o__Burkholderiales;f__Burkholderiaceae;g__Paraburkholderia;s__Paraburkholderia sp. MMS20-SJTR3	10.4582	0	9.08182	5.79345	7.02964	0	0	0	0	0	0	0
k__Archaea;p__Euryarchaeota;c__Methanonatronarchaeia;o__Methanonatronarchaeales;f__Methanonatronarchaeaceae;g__Methanohalarchaeum;s__Candidatus Methanohalarchaeum thermophilum	6.97215	6.63051	3.02727	7.7246	2.34321	0	0	0	0	0	0	0
k__Bacteria;p__Pseudomonadota;c__Gammaproteobacteria;o__Oceanospirillales;f__Saccharospirillaceae;g__Reinekea;s__Reinekea thalattae	31.4401	5.68218	28.2389	23.7297	14.8777	4.69283	0	0	1.57311	2.23344	2.68897	7.86835
k__Bacteria;p__Pseudomonadota;c__Alphaproteobacteria;o__Hyphomicrobiales;f__Rhizobiaceae;g__Peteryoungia;s__Peteryoungia ipomoeae	0	1.72613	1.57618	18.109	13.4392	6.21169	0	0	0	2.17806	0	0
k__Archaea;p__Candidatus Thermoplasmatota;c__Candidatus Poseidoniia;o__Candidatus Poseidoniales;f__Unclassified;g__Unclassified;s__Euryarchaeota archaeon UBA443	0	3.64823	0	7.0837	5.15711	0	0	0	0	0	0	0
k__Bacteria;p__Pseudomonadota;c__Gammaproteobacteria;o__Aeromonadales;f__Aeromonadaceae;g__Aeromonas;s__Aeromonas sp. QDB05	0	6.05395	0	11.7548	17.1156	3.63099	0	0	0	0	0	0
k__Bacteria;p__Pseudomonadota;c__Alphaproteobacteria;o__Hyphomicrobiales;f__Rhizobiaceae;g__Rhizobium;s__Rhizobium sp. SG570	0	0	0	18.1925	0	9.36592	0	0	0	0	0	0
k__Bacteria;p__Cyanobacteriota;c__Cyanophyceae;o__Oscillatoriales;f__Sirenicapillariaceae;g__Limnospira;s__Limnospira sp. PMC 1256.20	2.69476	0	0	7.96155	0	3.07409	0	0	0	0	0	0
k__Bacteria;p__Actinomycetota;c__Actinomycetes;o__Actinopolysporales;f__Actinopolysporaceae;g__Actinopolyspora;s__Actinopolyspora mzabensis	0	0	2.49305	12.7229	9.64852	0	0	0	0	0	0	0
k__Bacteria;p__Spirochaetota;c__Spirochaetia;o__Spirochaetales;f__Treponemataceae;g__Treponema;s__Treponema socranskii	9.18283	0	6.64524	19.2173	8.22982	3.49182	0	0	0	0	0	0
k__Bacteria;p__Pseudomonadota;c__Alphaproteobacteria;o__Rhodobacterales;f__Roseobacteraceae;g__Pelagimonas;s__Pelagimonas phthalicica	0	0	0	13.3329	8.0889	3.43203	0	0	0	0	0	0
k__Bacteria;p__Candidatus Harrisonbacteria;c__Unclassified;o__Unclassified;f__Unclassified;g__Unclassified;s__Candidatus Harrisonbacteria bacterium RIFCSPLOWO2_02_FULL_41_13b	0	0	0	16.4568	0	0	0	0	0	0	0	0
k__Archaea;p__Euryarchaeota;c__Halobacteria;o__Haloferacales;f__Halorubraceae;g__Halorubrum;s__Halorubrum lacusprofundi	3.32762	1.58228	4.33451	6.14457	3.35505	9.49009	0	0	0	0	0	0
k__Bacteria;p__Pseudomonadota;c__Gammaproteobacteria;o__Chromatiales;f__Ectothiorhodospiraceae;g__Thioalkalivibrio;s__Thioalkalivibrio sp. ALJ9	0	0	8.53962	9.68458	13.2199	14.9575	0	0	0	0	0	0
k__Bacteria;p__Pseudomonadota;c__Gammaproteobacteria;o__Alteromonadales;f__Pseudoalteromonadaceae;g__Pseudoalteromonas;s__Pseudoalteromonas sp. MMG012	5.31345	0	4.61415	6.54099	2.38101	0	0	0	0	0	0	0
k__Bacteria;p__Bacteroidota;c__Sphingobacteriia;o__Sphingobacteriales;f__Sphingobacteriaceae;g__Sphingobacterium;s__Sphingobacterium sp. GVS05A	0	0	0	10.9053	2.48105	0	0	0	0	0	0	0
k__Bacteria;p__Pseudomonadota;c__Gammaproteobacteria;o__Pseudomonadales;f__Pseudomonadaceae;g__Pseudomonas;s__Pseudomonas sp. HLS-6	0.889161	2.53677	0.772139	11.1647	3.58597	3.04298	0	0	0	0	0.428203	0
k__Bacteria;p__Bacillota;c__Bacilli;o__Bacillales;f__Planococcaceae;g__Sporosarcina;s__Sporosarcina sp.	2.79774	5.3213	9.71813	14.4652	7.52216	6.38314	0	0	0	0	0	0
k__Bacteria;p__Candidatus Woesebacteria;c__Unclassified;o__Unclassified;f__Unclassified;g__Unclassified;s__Candidatus Woesebacteria bacterium GW2011_GWF2_46_8	2.72823	2.59455	4.73834	10.0756	3.66764	0	0	0	0	0	0	0
k__Bacteria;p__Nitrospirota;c__Unclassified;o__Unclassified;f__Unclassified;g__Unclassified;s__Nitrospirae bacterium CG01_land_8_20_14_3_00_44_22	12.7165	24.4801	24.0617	73.5082	79.5522	62.2663	0	0	0	0	0	0
k__Bacteria;p__Unclassified;c__Unclassified;o__Unclassified;f__Unclassified;g__Candidatus Stahlbacteria;s__bacterium (Candidatus Stahlbacteria) CG08_land_8_20_14_0_20_40_26	4.90777	14.0019	8.52372	10.8749	8.24706	2.79931	0	0	0	0	0	0
k__Bacteria;p__Bacillota;c__Tissierellia;o__Unclassified;f__Unclassified;g__Dethiosulfatibacter;s__Dethiosulfatibacter aminovorans	4.43693	1.04955	8.36457	24.611	29.8783	14.7394	0	0	0	0	0	0
k__Bacteria;p__Pseudomonadota;c__Gammaproteobacteria;o__Oceanospirillales;f__Oceanospirillaceae;g__Neptunomonas;s__Neptunomonas phycophila	0	0	0	11.1393	13.9386	4.30109	0	0	0	0	0	0
k__Eukaryota;p__Ascomycota;c__Eurotiomycetes;o__Onygenales;f__Ajellomycetaceae;g__Histoplasma;s__Histoplasma ohiense (nom. inval.)	0	0	0	6.42442	7.30804	2.48058	0	0	0	0	0	0
k__Bacteria;p__Pseudomonadota;c__Gammaproteobacteria;o__Oceanospirillales;f__Halomonadaceae;g__Halomonas;s__Halomonas sp. CKK8	0	0	0	15.0899	5.14962	5.82647	0	0	0	0	0	0
k__Bacteria;p__Acidobacteriota;c__Terriglobia;o__Terriglobales;f__Acidobacteriaceae;g__Acidobacterium;s__uncultured Acidobacterium sp.	0	6.28154	6.84124	19.8959	9.73512	2.60977	0	0	0	0	0	0
k__Bacteria;p__Pseudomonadota;c__Gammaproteobacteria;o__Pseudomonadales;f__Pseudomonadaceae;g__Pseudomonas;s__Pseudomonas sp. GL-B-26	2.29971	0	0	6.79441	3.09157	2.62344	0	0	0	0	0	0
k__Bacteria;p__Bacillota;c__Bacilli;o__Lactobacillales;f__Streptococcaceae;g__Streptococcus;s__Streptococcus sp. CSL10205-OR2	0	3.11733	2.84654	12.1057	0	3.73938	0	0	0	0	0	0
k__Bacteria;p__Candidatus Magasanikiibacteriota;c__Unclassified;o__Unclassified;f__Unclassified;g__Unclassified;s__Candidatus Magasanikbacteria bacterium CG_4_9_14_0_2_um_filter_41_10	8.37544	4.42502	7.27315	32.3059	22.5187	13.8008	0	0	0	0	0	0
k__Bacteria;p__Pseudomonadota;c__Betaproteobacteria;o__Burkholderiales;f__Burkholderiaceae;g__Burkholderia;s__Burkholderia sp. IMCC1007	6.70418	2.47173	6.77106	20.3096	14.9884	17.0138	0	0	2.19677	0	1.25167	0
k__Viruses;p__Uroviricota;c__Caudoviricetes;o__Unclassified;f__Autographiviridae;g__Tangaroavirus;s__Tangaroavirus NATL2A133	0	0	3.63273	6.17968	19.683	0	0	0	0	0	0	0
k__Bacteria;p__Pseudomonadota;c__Alphaproteobacteria;o__Hyphomicrobiales;f__Aurantimonadaceae;g__Jeongeuplla;s__Jeongeuplla avenae	4.50508	4.28433	3.91217	19.5492	1.51408	23.1266	0	0	0	0	0	0
k__Bacteria;p__Bacteroidota;c__Flavobacteriia;o__Flavobacteriales;f__Flavobacteriaceae;g__Cellulophaga;s__Cellulophaga sp. HaHa_2_1	0	0	0	7.91301	0	0	0	0	0	0	0	0
k__Bacteria;p__Pseudomonadota;c__Alphaproteobacteria;o__Maricaulales;f__Robiginitomaculaceae;g__Litorimonas;s__Litorimonas cladophorae	17.9284	0	5.18961	11.0351	4.01694	3.40868	0	0	0	0	0	3.15805
k__Bacteria;p__Bacillota;c__Clostridia;o__Eubacteriales;f__Clostridiaceae;g__Clostridium;s__Clostridium liquoris	9.76101	0	2.11909	7.20963	3.2805	5.56752	0	0	0	0	0	0
k__Bacteria;p__Cyanobacteriota;c__Cyanophyceae;o__Oscillatoriales;f__Sirenicapillariaceae;g__Limnospira;s__Limnospira sp. PMC 1291.21	1.9181	5.47234	4.99699	5.66696	6.44639	6.56432	0	0	0	0	0	0
k__Bacteria;p__Actinomycetota;c__Actinomycetes;o__Kitasatosporales;f__Streptomycetaceae;g__Streptomyces;s__Streptomyces sp. F-7	5.66768	8.08495	0	12.5587	1.90481	0	0	0	0	0	0	0
k__Bacteria;p__Pseudomonadota;c__Gammaproteobacteria;o__Xanthomonadales;f__Rhodanobacteraceae;g__Luteibacter;s__Luteibacter sp. 329MFSha	4.04834	1.92499	0	8.97051	4.08173	6.92733	0	0	0	0	0	0
k__Bacteria;p__Bacillota;c__Clostridia;o__Eubacteriales;f__Unclassified;g__Unclassified;s__Clostridiales bacterium 38-18	16.1057	9.74685	12.7146	30.2804	10.8256	13.362	0	0	1.23752	0	0	0
k__Bacteria;p__Actinomycetota;c__Actinomycetes;o__Actinomycetales;f__Actinomycetaceae;g__Scrofimicrobium;s__Scrofimicrobium canadense	0	0	3.23251	8.2483	0	0	0	0	0	0	0	0
k__Bacteria;p__Campylobacterota;c__Epsilonproteobacteria;o__Campylobacterales;f__Sulfurovaceae;g__Nitratifractor;s__Nitratifractor salsuginis	1.67013	0	0	11.1023	3.36781	1.90523	0	0	0	0	0	0
k__Bacteria;p__Bacillota;c__Clostridia;o__Peptostreptococcales;f__Anaerovoracaceae;g__Emergencia;s__Emergencia timonensis	0	0	0	14.941	0	0	0	0	0	0	0	0
k__Bacteria;p__Nitrospirota;c__Unclassified;o__Unclassified;f__Unclassified;g__Unclassified;s__Nitrospirae bacterium CG_4_8_14_3_um_filter_41_47	0	7.45933	0	11.5869	3.51482	0	0	0	0	0	0	0
k__Bacteria;p__Unclassified;c__Unclassified;o__Unclassified;f__Unclassified;g__Unclassified;s__uncultured bacterium contig00093	26.8196	12.8676	14.7783	30.8269	26.0158	17.6525	0	0	0	0	0	0
k__Viruses;p__Uroviricota;c__Caudoviricetes;o__Unclassified;f__Unclassified;g__Unclassified;s__Vibrio phage vB_VpS_PG28	3.00853	0	0	15.555	2.02222	0	0	0	0	0	0	0
k__Bacteria;p__Pseudomonadota;c__Gammaproteobacteria;o__Unclassified;f__Unclassified;g__Unclassified;s__SAR86 cluster bacterium SAR86E	0	0	3.20535	8.17899	0	4.21073	0	0	0	0	0	7.80223
k__Bacteria;p__Bacteroidota;c__Flavobacteriia;o__Flavobacteriales;f__Flavobacteriaceae;g__Flagellimonas;s__Flagellimonas hymeniacidonis	3.45862	0	0	10.2184	4.64952	3.94549	0	0	0	0	0	0
k__Bacteria;p__Pseudomonadota;c__Gammaproteobacteria;o__Xanthomonadales;f__Xanthomonadaceae;g__Stenotrophomonas;s__Stenotrophomonas sp. STM01	11.5591	5.49635	2.50945	14.941	7.7696	3.29656	0	0	0	0	0	0
k__Bacteria;p__Pseudomonadota;c__Alphaproteobacteria;o__Unclassified;f__Unclassified;g__Unclassified;s__Alphaproteobacteria bacterium 17-39-52	9.79729	6.21148	4.25394	13.2668	4.39026	0	3.25664	0	0	0	0	0
k__Bacteria;p__Bacillota;c__Bacilli;o__Bacillales;f__Bacillaceae;g__Bacillus;s__Bacillus sp. ISL-39	5.16759	4.91438	2.24374	13.359	6.94694	2.94751	0	0	0	0	0	0
k__Archaea;p__Euryarchaeota;c__Halobacteria;o__Natrialbales;f__Natrialbaceae;g__Halostagnicola;s__Halostagnicola sp. A-GB9-2	2.42677	0	6.32215	10.7547	0	5.53676	0	0	0	0	0	0
k__Bacteria;p__Bacillota;c__Bacilli;o__Bacillales;f__Bacillaceae;g__Anoxybacillus;s__Anoxybacillus voinovskiensis	2.42677	0	0	10.7547	4.89356	2.76838	0	0	0	0	0	0
k__Archaea;p__Euryarchaeota;c__Methanomicrobia;o__Methanotrichales;f__Methanotrichaceae;g__Methanothrix;s__Methanosaeta sp. UBA458	2.84301	1.35185	6.17211	12.5994	4.77742	16.2161	0	0	0	0	0	0
k__Bacteria;p__Pseudomonadota;c__Betaproteobacteria;o__Burkholderiales;f__Burkholderiaceae;g__Mycetohabitans;s__Mycetohabitans sp. B2	0	0	3.758	11.1874	0	0	0	0	0	0	0	0
k__Bacteria;p__Bacillota;c__Clostridia;o__Lachnospirales;f__Lachnospiraceae;g__Lachnoclostridium;s__Lachnoclostridium sp. An131	4.99142	0	2.16725	16.5903	6.71011	0	0	0	0	0	0	0
k__Bacteria;p__Pseudomonadota;c__Gammaproteobacteria;o__Thiotrichales;f__Piscirickettsiaceae;g__Methylophaga;s__Methylophaga sp. UBA2687	7.41672	3.45225	3.15237	13.6375	13.578	4.31963	1.88801	1.80875	0	0	0.911778	0
k__Bacteria;p__Cyanobacteriota;c__Unclassified;o__Unclassified;f__Unclassified;g__Unclassified;s__Cyanobacteria bacterium QH_9_48_43	4.14382	0	3.59846	12.2428	0	4.72714	0	0	0	0	0	0
k__Bacteria;p__Pseudomonadota;c__Gammaproteobacteria;o__Enterobacterales;f__Morganellaceae;g__Arsenophonus;s__Arsenophonus apicola	0	0	0	16.3384	6.37219	0	0	0	0	0	0	0
k__Bacteria;p__Bacillota;c__Tissierellia;o__Tissierellales;f__Peptoniphilaceae;g__Peptoniphilus;s__Peptoniphilus stercorisuis	0	0	0	6.68935	1.52188	0	0	0	0	0	0	0
k__Bacteria;p__Pseudomonadota;c__Gammaproteobacteria;o__Pasteurellales;f__Pasteurellaceae;g__Actinobacillus;s__Actinobacillus equuli	4.18329	3.97831	3.63273	10.8144	8.43557	0	0	0	0	0	0	0
k__Bacteria;p__Bacillota;c__Clostridia;o__Eubacteriales;f__Clostridiaceae;g__Clostridium;s__Clostridium sp. UBA6640	0	6.9045	6.30474	10.7251	8.06375	4.14113	0	0	0	0	0	0
k__Bacteria;p__Deinococcota;c__Deinococci;o__Thermales;f__Thermaceae;g__Thermus;s__Thermus sp. NMX2.A1	0	0	0	18.8077	4.27891	0	0	0	0	0	0	0
k__Bacteria;p__Actinomycetota;c__Actinomycetes;o__Streptosporangiales;f__Streptosporangiaceae;g__Streptosporangium;s__uncultured Streptosporangium sp.	10.8657	0	7.44483	11.2232	11.7545	12.2979	2.11603	0	1.7935	0	0	0
k__Bacteria;p__Pseudomonadota;c__Gammaproteobacteria;o__Pseudomonadales;f__Pseudomonadaceae;g__Pseudomonas;s__Pseudomonas sp. V3_3_4_13	0	0	0	4.21342	11.503	0	0	0	0	0	0	0
k__Bacteria;p__Nitrospirota;c__Unclassified;o__Unclassified;f__Unclassified;g__Unclassified;s__Nitrospirae bacterium CG_4_10_14_0_8_um_filter_41_23	25.5943	9.05519	20.9368	69.8576	59.8307	38.9907	0	0	0	0	0	0
k__Viruses;p__Uroviricota;c__Caudoviricetes;o__Unclassified;f__Unclassified;g__Barnyardvirus;s__Barnyardvirus barnyard	0	0	0	5.82814	0	3.00046	0	0	0	0	0	0
k__Bacteria;p__Campylobacterota;c__Epsilonproteobacteria;o__Nautiliales;f__Nautiliaceae;g__Caminibacter;s__Caminibacter mediatlanticus	0	8.43883	3.85289	9.83131	5.96454	0	0	0	0	0	0	0
k__Bacteria;p__Bacillota;c__Bacilli;o__Bacillales;f__Bacillaceae;g__Alkalibacillus;s__Alkalibacillus salilacus	0	0	2.31174	7.86505	1.78936	0	0	0	0	0	0	0
k__Bacteria;p__Actinomycetota;c__Actinomycetes;o__Micrococcales;f__Demequinaceae;g__Demequina;s__Demequina aestuarii	0	0	0	15.826	7.20109	0	0	0	0	0	0	0
k__Bacteria;p__Pseudomonadota;c__Betaproteobacteria;o__Burkholderiales;f__Oxalobacteraceae;g__Janthinobacterium;s__Janthinobacterium sp. 78	0	0	5.95995	5.06927	0	0	0	0	3.86724	5.49054	2.20346	0
k__Bacteria;p__Pseudomonadota;c__Gammaproteobacteria;o__Pseudomonadales;f__Pseudomonadaceae;g__Pseudomonas;s__Pseudomonas sp. 14A	0	0	13.2443	15.7711	4.10062	0	0	0	0	0	0	0
k__Bacteria;p__Unclassified;c__Deltaproteobacteria;o__Unclassified;f__Unclassified;g__Unclassified;s__Deltaproteobacteria bacterium GWD2_42_10	2.13226	0	3.28825	13.4683	11.6141	0	0	0	0	0	0	0
k__Bacteria;p__Actinomycetota;c__Actinomycetes;o__Micrococcales;f__Microbacteriaceae;g__Curtobacterium;s__Curtobacterium sp. VKM Ac-2922	12.2013	10.0058	11.2097	14.3017	11.4104	13.6162	0	0	0	0	0	4.29845
k__Bacteria;p__Pseudomonadota;c__Alphaproteobacteria;o__Hyphomicrobiales;f__Stappiaceae;g__Pseudovibrio;s__Pseudovibrio flavus	9.4172	4.47788	7.00955	15.8987	8.13845	5.37142	0	0	0	0	0	0
k__Bacteria;p__Deinococcota;c__Deinococci;o__Deinococcales;f__Deinococcaceae;g__Deinococcus;s__Deinococcus sp. D7000	11.7036	8.48864	13.3252	37.9741	21.7606	29.5839	0	2.09815	0	0	0	0
k__Bacteria;p__Bacillota;c__Bacilli;o__Bacillales;f__Bacillaceae;g__Ornithinibacillus;s__Ornithinibacillus scapharcae	9.84855	13.1124	8.55239	21.8229	6.61984	2.24698	0	0	0	0	0	0
k__Bacteria;p__Bacteroidota;c__Flavobacteriia;o__Flavobacteriales;f__Flavobacteriaceae;g__Maribacter;s__Maribacter cobaltidurans	5.93575	2.82245	9.87472	22.266	16.6092	5.63007	0	0	0	0	0	0
k__Bacteria;p__Cyanobacteriota;c__Cyanophyceae;o__Synechococcales;f__Synechococcaceae;g__Synechococcus;s__Synechococcus sp. A15-62	0	0	0	6.12138	0	0	0	0	0	0	0	0
k__Bacteria;p__Aquificota;c__Aquificae;o__Aquificales;f__Hydrogenothermaceae;g__Sulfurihydrogenibium;s__Sulfurihydrogenibium subterraneum	0	0	2.64886	11.265	10.2516	6.9594	0	0	0	0	0	0
k__Bacteria;p__Pseudomonadota;c__Gammaproteobacteria;o__Pseudomonadales;f__Pseudomonadaceae;g__Pseudomonas;s__Pseudomonas sp. FW305-127	15.4862	4.01656	14.6706	15.5978	7.57038	1.60601	0	0	0	0	0	0
k__Bacteria;p__Bacillota;c__Clostridia;o__Eubacteriales;f__Oscillospiraceae;g__Faecalispora;s__Faecalispora jeddahensis	10.6065	1.85654	6.78109	20.4258	10.3221	16.4364	0	0	1.65002	0	0	0
k__Bacteria;p__Pseudomonadota;c__Gammaproteobacteria;o__Enterobacterales;f__Yersiniaceae;g__Yersinia;s__Yersinia pekkanenii	0	0	0	5.49887	15.0124	0	0	0	0	0	0	0
k__Bacteria;p__Bacillota;c__Bacilli;o__Bacillales;f__Bacillaceae;g__Massilibacterium;s__Massilibacterium senegalense	0	0	0	13.4063	7.32012	0	0	0	0	0	0	0
k__Bacteria;p__Actinomycetota;c__Actinomycetes;o__Mycobacteriales;f__Mycobacteriaceae;g__Mycobacterium;s__Mycobacterium shigaense	8.78842	8.44137	5.83831	9.86672	10.19	12.4818	0	0	0	0	1.07925	0
k__Bacteria;p__Bacteroidota;c__Flavobacteriia;o__Flavobacteriales;f__Flavobacteriaceae;g__Hyunsoonleella;s__Hyunsoonleella aquatilis	0	0	6.35728	5.40722	0	2.78376	0	0	0	0	0	0
k__Bacteria;p__Bacillota;c__Negativicutes;o__Acidaminococcales;f__Acidaminococcaceae;g__Acidaminococcus;s__Acidaminococcus intestini	0	2.29518	6.28742	10.6956	1.62222	5.50634	0	0	0	0	0	0
k__Bacteria;p__Cyanobacteriota;c__Cyanophyceae;o__Chroococcales;f__Microcystaceae;g__Microcystis;s__Microcystis sp. T1-4	0	0	2.15501	12.8307	1.66805	0	0	0	0	0	0	0
k__Bacteria;p__Pseudomonadota;c__Gammaproteobacteria;o__Moraxellales;f__Moraxellaceae;g__Acinetobacter;s__Acinetobacter sp. ANC 4641	4.18329	7.95661	7.26546	12.3594	0	4.77216	0	0	0	0	0	0
k__Archaea;p__Euryarchaeota;c__Halobacteria;o__Halobacteriales;f__Halorubellaceae;g__Haloarchaeobius;s__Haloarchaeobius salinus	8.52904	12.2171	3.70327	20.6698	7.16614	14.776	0	0	0	0	0	0
k__Viruses;p__Nucleocytoviricota;c__Megaviricetes;o__Algavirales;f__Phycodnaviridae;g__Chlorovirus;s__Acanthocystis turfacea Chlorella virus OR0704.3	6.86321	4.89518	10.4299	15.2078	6.9198	7.82932	0	0	0	0	0	0
k__Bacteria;p__Candidatus Peregrinibacteria;c__Unclassified;o__Unclassified;f__Unclassified;g__Unclassified;s__Candidatus Peregrinibacteria bacterium CG10_big_fil_rev_8_21_14_0_10_36_19	2.46767	0	2.1429	22.1717	24.2023	16.523	0	0	0	0	0	0
k__Bacteria;p__Pseudomonadota;c__Alphaproteobacteria;o__Hyphomicrobiales;f__Brucellaceae;g__Ochrobactrum;s__Ochrobactrum sp. P6BS-III	0	0	0	7.24991	1.64941	0	0	0	0	0	0	0
k__Bacteria;p__Pseudomonadota;c__Alphaproteobacteria;o__Rhodobacterales;f__Paracoccaceae;g__Unclassified;s__Rhodobacteraceae bacterium TMED111	0	0	2.91173	7.42977	9.01511	0	0	0	0	0	0	0
k__Bacteria;p__Pseudomonadota;c__Betaproteobacteria;o__Burkholderiales;f__Unclassified;g__Unclassified;s__Burkholderiales bacterium RIFCSPHIGHO2_12_FULL_63_20	2.34891	7.08004	10.3767	16.665	9.69999	8.34144	0	0	0	5.95584	1.1951	2.62278
k__Bacteria;p__Actinomycetota;c__Actinomycetes;o__Kitasatosporales;f__Streptomycetaceae;g__Streptomyces;s__Streptomyces rubrolavendulae	2.56869	0	0	7.58908	1.72658	14.6514	0	0	0	0	0	0
k__Bacteria;p__Unclassified;c__Deltaproteobacteria;o__Unclassified;f__Unclassified;g__Unclassified;s__Deltaproteobacteria bacterium RIFCSPHIGHO2_02_FULL_42_44	0	6.45004	9.08182	16.9484	16.1474	10.7021	0	0	0	0	0	0
k__Bacteria;p__Cyanobacteriota;c__Cyanophyceae;o__Oscillatoriales;f__Oscillatoriaceae;g__Moorena;s__Moorena sp. SIO1F2	9.26678	3.52508	6.43775	28.5128	35.5708	2.11425	0	0	0	0	0	0
k__Bacteria;p__Ignavibacteriota;c__Ignavibacteria;o__Unclassified;f__Unclassified;g__Unclassified;s__Ignavibacteria bacterium RIFOXYB2_FULL_35_12	0	0	0	6.86631	6.24857	0	0	0	0	0	0	0
k__Bacteria;p__Bacteroidota;c__Flavobacteriia;o__Flavobacteriales;f__Unclassified;g__Unclassified;s__Flavobacteriales bacterium CG03_land_8_20_14_0_80_35_15	8.28765	5.25437	5.99743	15.3035	10.2129	14.1814	0	0	0	0	0	0
k__Bacteria;p__Bacteroidota;c__Flavobacteriia;o__Flavobacteriales;f__Flavobacteriaceae;g__Flavobacterium;s__Flavobacterium oncorhynchi	4.1051	0	7.12965	10.6123	1.37965	2.34148	0	0	0	0	0	0
k__Bacteria;p__Pseudomonadota;c__Alphaproteobacteria;o__Hyphomicrobiales;f__Rhizobiaceae;g__Rhizobium;s__Rhizobium sp. AC44_96	0	0	1.8207	8.51734	4.93249	4.78355	0	0	0	0	0	0
k__Bacteria;p__Candidatus Falkowbacteria;c__Unclassified;o__Unclassified;f__Unclassified;g__Unclassified;s__Candidatus Falkowbacteria bacterium CG10_big_fil_rev_8_21_14_0_10_43_10	1.14387	1.08782	4.96662	15.2469	20.2764	8.6418	0	0	0	2.48628	1.99559	0
k__Bacteria;p__Bacillota;c__Clostridia;o__Lachnospirales;f__Vallitaleaceae;g__Petrocella;s__Petrocella atlantisensis	6.63012	3.15262	0	29.2189	11.9251	3.78171	0	0	0	0	0	0
k__Viruses;p__Unclassified;c__Unclassified;o__Unclassified;f__Unclassified;g__Unclassified;s__Pithovirus LCPAC406	1.85336	0	1.60944	9.58242	3.73728	8.45699	0	0	0	0	0	0
k__Bacteria;p__Synergistota;c__Synergistia;o__Synergistales;f__Aminobacteriaceae;g__Aminobacterium;s__Aminobacterium sp. UBA5514	0	0	0	26.8497	16.2894	34.557	0	0	0	0	0	0
k__Bacteria;p__Bacteroidota;c__Flavobacteriia;o__Flavobacteriales;f__Flavobacteriaceae;g__Capnocytophaga;s__Capnocytophaga gingivalis	4.69781	2.23381	2.03977	51.2149	23.3023	0	0	0	0	0	0	0
k__Eukaryota;p__Ascomycota;c__Sordariomycetes;o__Hypocreales;f__Nectriaceae;g__Ilyonectria;s__Ilyonectria sp. MPI-CAGE-AT-0026	2.33641	2.22193	1.47844	8.16033	11.5775	0	0	0	0	0	0	0
k__Bacteria;p__Bacillota;c__Negativicutes;o__Selenomonadales;f__Selenomonadaceae;g__Selenomonas;s__Selenomonas sp. FOBRC9	0	10.1883	6.9775	21.7608	21.6033	21.3874	0	0	0	0	0	0
k__Bacteria;p__Bacteroidota;c__Flavobacteriia;o__Flavobacteriales;f__Weeksellaceae;g__Kaistella;s__Kaistella jeonii	2.05255	1.95197	6.23845	20.4666	12.4168	15.2196	0	0	0	0	0	0
k__Bacteria;p__Cyanobacteriota;c__Cyanophyceae;o__Nostocales;f__Aphanizomenonaceae;g__Nodularia;s__Nodularia harveyana	5.29211	0	4.59562	5.86325	1.77858	9.0556	0	0	0	0	0	0
k__Bacteria;p__Bacillota;c__Clostridia;o__Eubacteriales;f__Clostridiaceae;g__Clostridium;s__Clostridium bovifaecis	9.57669	11.6856	8.20294	21.5438	18.7538	12.0724	0	0	0	0	0	0
k__Viruses;p__Uroviricota;c__Caudoviricetes;o__Unclassified;f__Unclassified;g__Unclassified;s__Vibrio phage Va2	0	0	0	17.0754	3.8848	0	0	0	0	0	0	0
k__Bacteria;p__Pseudomonadota;c__Gammaproteobacteria;o__Oceanospirillales;f__Halomonadaceae;g__Halomonas;s__Halomonas nigrificans	0	2.32068	6.35728	9.01204	8.20124	2.78376	0	0	0	0	0	0
k__Bacteria;p__Actinomycetota;c__Coriobacteriia;o__Eggerthellales;f__Eggerthellaceae;g__Adlercreutzia;s__Adlercreutzia sp. JBNU-10	0	0	0	13.6603	0	15.8235	0	0	0	0	0	0
k__Bacteria;p__Pseudomonadota;c__Alphaproteobacteria;o__Rhodobacterales;f__Roseobacteraceae;g__Sulfitobacter;s__Sulfitobacter porphyrae	77.783	152.295	123.172	23.4515	20.835	13.0489	0	0	0	0	0	0
k__Bacteria;p__Pseudomonadota;c__Gammaproteobacteria;o__Alteromonadales;f__Pseudoalteromonadaceae;g__Pseudoalteromonas;s__Pseudoalteromonas sp. SR41-7	0	1.63813	2.99166	16.5397	9.26258	0	0	0	0	0	0	0
k__Bacteria;p__Pseudomonadota;c__Gammaproteobacteria;o__Moraxellales;f__Moraxellaceae;g__Acinetobacter;s__Acinetobacter faecalis	4.43682	4.21942	11.5587	14.747	21.6215	15.1841	0	0	0	0	0	0
k__Archaea;p__Candidatus Heimdallarchaeota;c__Unclassified;o__Unclassified;f__Unclassified;g__Unclassified;s__Candidatus Heimdallarchaeota archaeon AB_125	0	0	0	9.59862	1.74701	0	0	0	0	0	0	0
k__Bacteria;p__Pseudomonadota;c__Unclassified;o__Unclassified;f__Unclassified;g__Unclassified;s__uncultured proteobacterium Rifle_16ft_4_minimus_30456	0	0	26.7675	11.3836	5.17973	0	0	0	0	0	0	0
k__Bacteria;p__Pseudomonadota;c__Gammaproteobacteria;o__Alteromonadales;f__Pseudoalteromonadaceae;g__Pseudoalteromonas;s__Pseudoalteromonas sp. S326	7.66936	3.31526	5.44909	15.9642	6.561	1.59072	0	0	0	0	0	0
k__Bacteria;p__Pseudomonadota;c__Alphaproteobacteria;o__Sphingomonadales;f__Sphingomonadaceae;g__Sphingomonas;s__Sphingomonas sp. JE1	2.1853	4.15644	0	11.2987	1.46888	0	0	0	0	0	0	0
k__Bacteria;p__Deinococcota;c__Deinococci;o__Thermales;f__Thermaceae;g__Thermus;s__Thermus igniterrae	1.88517	7.1712	3.27413	6.96209	8.87002	4.30109	0	0	0	0	0	0
k__Bacteria;p__Pseudomonadota;c__Alphaproteobacteria;o__Hyphomicrobiales;f__Nitrobacteraceae;g__Bradyrhizobium;s__Bradyrhizobium sp. SZCCHNS1012	0	2.66065	2.42953	6.19936	1.88054	0	0	0	0	0	0	0
k__Bacteria;p__Pseudomonadota;c__Gammaproteobacteria;o__Chromatiales;f__Ectothiorhodospiraceae;g__Thioalkalivibrio;s__Thioalkalivibrio sp. AKL12	9.44614	4.49164	4.10147	6.97706	12.6987	10.7758	0	0	0	0	0	0
k__Archaea;p__Thermoproteota;c__Thermoprotei;o__Thermofilales;f__Thermofilaceae;g__Infirmifilum;s__Infirmifilum lucidum	5.29211	10.0656	0	14.2631	24.9002	18.1112	5.27732	5.05579	0	0	5.09717	0
k__Bacteria;p__Actinomycetota;c__Actinomycetes;o__Micrococcales;f__Demequinaceae;g__Demequina;s__Demequina sp. SYSU T00068	4.51666	6.44302	5.88334	10.0082	6.07187	1.28811	0	0	0	0	0	0
k__Bacteria;p__Pseudomonadota;c__Alphaproteobacteria;o__Rhodobacterales;f__Paracoccaceae;g__Paracoccus;s__Paracoccus sp. J55	0	0	0	8.82812	2.00847	1.70434	0	0	0	0	0	0
k__Bacteria;p__Candidatus Nealsonbacteria;c__Unclassified;o__Unclassified;f__Unclassified;g__Unclassified;s__Candidatus Nealsonbacteria bacterium CG_4_10_14_0_2_um_filter_38_17	2.25254	0	0	11.6463	4.54223	2.56962	0	0	0	0	0	0
k__Bacteria;p__Pseudomonadota;c__Gammaproteobacteria;o__Oceanospirillales;f__Halomonadaceae;g__Chromohalobacter;s__Chromohalobacter beijerinckii	0	0	3.10111	18.4637	7.20109	0	0	0	0	0	0	0
k__Viruses;p__Uroviricota;c__Caudoviricetes;o__Unclassified;f__Unclassified;g__Unclassified;s__Vibrio phage PWH3a-P1	0	0	0	13.599	5.3038	0	0	0	0	0	0	0
k__Bacteria;p__Ignavibacteriota;c__Ignavibacteria;o__Unclassified;f__Unclassified;g__Unclassified;s__Ignavibacteria bacterium RIFOXYD12_FULL_36_8	0	0	6.35728	5.40722	14.7622	0	0	0	0	0	0	0
k__Bacteria;p__Cyanobacteriota;c__Cyanophyceae;o__Synechococcales;f__Prochlorococcaceae;g__Cyanobium;s__Cyanobium sp. A1C-AMD	12.153	4.12769	3.76914	21.1587	14.5872	4.95135	0	0	0	0	0	0
k__Bacteria;p__Actinomycetota;c__Coriobacteriia;o__Eggerthellales;f__Eggerthellaceae;g__Paraeggerthella;s__Paraeggerthella sp. Marseille-Q4926	0	0	1.76591	12.016	6.83437	0	0	0	0	0	0	0
k__Bacteria;p__Actinomycetota;c__Actinomycetes;o__Mycobacteriales;f__Mycobacteriaceae;g__Mycobacterium;s__Mycobacterium sp. 852002-10029_SCH5224772	0	0	0	5.59368	3.39362	2.87975	0	0	0	0	0	0
k__Archaea;p__Euryarchaeota;c__Methanobacteria;o__Methanobacteriales;f__Methanobacteriaceae;g__Methanobrevibacter;s__Methanobrevibacter olleyae	8.96419	1.70499	7.78442	7.94531	2.41016	0	0	0	0	0	0	0
k__Bacteria;p__Spirochaetota;c__Spirochaetia;o__Leptospirales;f__Leptospiraceae;g__Leptospira;s__Leptospira meyeri	3.60037	0	0	5.31858	7.26012	0	0	0	0	8.64085	0	0
k__Bacteria;p__Candidatus Moraniibacteriota;c__Unclassified;o__Unclassified;f__Unclassified;g__Unclassified;s__Candidatus Moranbacteria bacterium RIFCSPHIGHO2_12_FULL_40_10	5.58363	5.31003	1.61626	5.49887	5.00415	2.12321	0	0	0	0	0	0
k__Bacteria;p__Actinomycetota;c__Actinomycetes;o__Kitasatosporales;f__Streptomycetaceae;g__Streptomyces;s__Streptomyces sp. PLM4	0	13.6214	0	17.6322	0	0	0	0	0	0	0	0
k__Bacteria;p__Candidatus Schekmanbacteria;c__Unclassified;o__Unclassified;f__Unclassified;g__Unclassified;s__Candidatus Schekmanbacteria bacterium RIFCSPHIGHO2_02_FULL_38_11	15.2448	24.8155	15.8475	50.171	60.2246	26.8145	0	0	0	0	0	0
k__Bacteria;p__Pseudomonadota;c__Acidithiobacillia;o__Acidithiobacillales;f__Acidithiobacillaceae;g__Acidithiobacillus;s__Acidithiobacillus sp. YTS05	6.41234	0	2.78421	18.945	6.46521	0	0	0	0	0	0	0
k__Bacteria;p__Pseudomonadota;c__Alphaproteobacteria;o__Rhodobacterales;f__Roseobacteraceae;g__Hasllibacter;s__Hasllibacter sp. MH4015	0	0	0	9.4312	3.43308	8.73971	0	0	0	0	0	0
k__Bacteria;p__Bacteroidota;c__Flavobacteriia;o__Flavobacteriales;f__Flavobacteriaceae;g__Winogradskyella;s__Winogradskyella aquimaris	0	1.42082	10.3792	28.6914	14.0593	5.11303	0	0	0	0	0	0
k__Bacteria;p__Pseudomonadota;c__Gammaproteobacteria;o__Oceanospirillales;f__Oceanospirillaceae;g__Thalassolituus;s__Thalassolituus alkanivorans	0	12.4693	2.84654	14.5269	13.2199	0	6.53758	6.26315	5.54112	0	0	0
k__Bacteria;p__Pseudomonadota;c__Gammaproteobacteria;o__Unclassified;f__Unclassified;g__Unclassified;s__Gammaproteobacteria bacterium HGW-Gammaproteobacteria-12	0	11.9349	10.8982	15.4492	22.4948	14.3165	0	0	0	0	0	0
k__Bacteria;p__Pseudomonadota;c__Betaproteobacteria;o__Burkholderiales;f__Burkholderiaceae;g__Burkholderia;s__Burkholderia sp. Bp7605	2.16377	0	0	16.5287	9.21444	0	0	0	0	0	0	0
k__Bacteria;p__Pseudomonadota;c__Alphaproteobacteria;o__Rhodobacterales;f__Paracoccaceae;g__Paracoccus;s__Paracoccus sp. S3-43	3.3026	0	0	7.31804	0	0	6.58673	3.15512	2.79139	23.7786	6.36188	3.49047
k__Bacteria;p__Bacillota;c__Clostridia;o__Lachnospirales;f__Lachnospiraceae;g__Butyrivibrio;s__Butyrivibrio sp. MC2013	2.63021	0	4.5681	7.77086	5.3038	6.00092	0	0	0	0	0	0
k__Bacteria;p__Candidatus Desantisbacteria;c__Unclassified;o__Unclassified;f__Unclassified;g__Unclassified;s__Candidatus Desantisbacteria bacterium CG23_combo_of_CG06-09_8_20_14_all_40_23	0	0	0	11.0917	5.04692	8.56541	0	0	0	0	0	0
k__Bacteria;p__Bacteroidota;c__Cytophagia;o__Cytophagales;f__Flammeovirgaceae;g__Imperialibacter;s__Imperialibacter sp. 75	0	0	0	13.3329	0	0	0	0	0	0	0	0
k__Bacteria;p__Actinomycetota;c__Actinomycetes;o__Kitasatosporales;f__Streptomycetaceae;g__Streptomyces;s__Streptomyces sp. XC 2026	2.00569	0	0	14.8143	6.74075	2.28802	0	0	0	0	0	0
k__Bacteria;p__Bacillota;c__Bacilli;o__Lactobacillales;f__Lactobacillaceae;g__Lacticaseibacillus;s__Lacticaseibacillus camelliae	0	2.17564	0	13.5181	6.15093	5.21955	0	0	0	0	0	0
k__Bacteria;p__Actinomycetota;c__Actinomycetes;o__Mycobacteriales;f__Corynebacteriaceae;g__Corynebacterium;s__Corynebacterium maris	0	0	0	9.65575	0	0	0	0	0	0	0	0
k__Bacteria;p__Pseudomonadota;c__Gammaproteobacteria;o__Unclassified;f__Unclassified;g__Unclassified;s__uncultured gamma proteobacterium HF0770_27E13	3.52807	0	0	10.4236	1.18572	2.01236	0	0	0	0	0	0
k__Bacteria;p__Bacteroidota;c__Flavobacteriia;o__Flavobacteriales;f__Flavobacteriaceae;g__Flavobacterium;s__Flavobacterium algicola	8.02275	0	6.96688	16.2957	24.2667	20.5922	0	0	0	0	0	0
k__Bacteria;p__Bacteroidota;c__Flavobacteriia;o__Flavobacteriales;f__Flavobacteriaceae;g__Flavobacterium;s__Flavobacterium sp. UBA2787	3.66808	4.94891	6.88859	15.1214	19.554	6.61684	0	0	0	0	0	0
k__Bacteria;p__Pseudomonadota;c__Alphaproteobacteria;o__Rhodobacterales;f__Paracoccaceae;g__Rhodovulum;s__Rhodovulum sp. FJ3	3.13747	0	0	16.2217	22.8881	7.15824	0	0	0	0	0	0
k__Bacteria;p__Pseudomonadota;c__Gammaproteobacteria;o__Pseudomonadales;f__Pseudomonadaceae;g__Pseudomonas;s__Pseudomonas cucumis	6.27493	0	3.63273	13.9043	2.81186	0	0	0	0	0	1.0073	0
k__Archaea;p__Euryarchaeota;c__Halobacteria;o__Natrialbales;f__Natrialbaceae;g__Natronolimnohabitans;s__Natronolimnohabitans innermongolicus	9.27983	1.47085	10.7447	38.5948	34.504	23.9863	0	0	0	0	0.744833	0
k__Bacteria;p__Bacillota;c__Erysipelotrichia;o__Erysipelotrichales;f__Erysipelotrichaceae;g__Absicoccus;s__Absicoccus porci	0	0	3.12653	10.6372	9.68016	0	0	0	0	0	0	0
k__Bacteria;p__Pseudomonadota;c__Gammaproteobacteria;o__Enterobacterales;f__Yersiniaceae;g__Serratia;s__Serratia proteamaculans	13.9478	16.3173	12.016	27.0225	3.4599	15.6586	0	0	0	0	0	0
k__Bacteria;p__Bacillota;c__Bacilli;o__Bacillales;f__Bacillaceae;g__Lysinibacillus;s__Lysinibacillus sp. LK3	0	0	0	13.3163	0.55083	0	0	0	0	0	0	0
k__Bacteria;p__Bacillota;c__Bacilli;o__Lactobacillales;f__Carnobacteriaceae;g__Jeotgalibaca;s__Jeotgalibaca sp. MA1X17-3	0	0	0	9.63663	0	0	0	0	0	0	0	0
k__Bacteria;p__Candidatus Uhrbacteria;c__Unclassified;o__Unclassified;f__Unclassified;g__Unclassified;s__Candidatus Uhrbacteria bacterium RIFOXYC12_FULL_57_11	0	0	0	7.15662	2.17092	0	0	0	0	0	0	0
k__Bacteria;p__Candidatus Nealsonbacteria;c__Unclassified;o__Unclassified;f__Unclassified;g__Unclassified;s__Candidatus Nealsonbacteria bacterium CG_4_9_14_0_8_um_filter_35_12	2.26415	4.30642	9.83084	6.68935	0	0	0	0	0	0	0	0
k__Bacteria;p__Pseudomonadota;c__Alphaproteobacteria;o__Rickettsiales;f__Anaplasmataceae;g__Wolbachia;s__Wolbachia pipientis	8.7412	12.4693	3.79539	12.9128	4.40664	4.98584	0	0	0	0	0	0
k__Bacteria;p__Actinomycetota;c__Actinomycetes;o__Micrococcales;f__Microbacteriaceae;g__Rathayibacter;s__Rathayibacter sp. VKM Ac-2754	8.36658	3.97831	18.1636	9.26952	2.81186	4.77216	0	0	0	0	0	0
k__Bacteria;p__Candidatus Desantisbacteria;c__Unclassified;o__Unclassified;f__Unclassified;g__Unclassified;s__Candidatus Desantisbacteria bacterium CG_4_9_14_3_um_filter_50_7	0	0	2.23062	13.2809	3.45316	2.93027	0	0	0	0	0	0
k__Bacteria;p__Bacillota;c__Bacilli;o__Bacillales;f__Bacillaceae;g__Cytobacillus;s__Cytobacillus sp. IB215665	3.48607	0	1.51364	7.7246	2.34321	0	0	0	0	0	0	0
k__Bacteria;p__Actinomycetota;c__Actinomycetes;o__Micrococcales;f__Intrasporangiaceae;g__Intrasporangium;s__uncultured Intrasporangium sp.	0	0	0	14.2088	2.15507	0	0	0	0	0	0	0
k__Bacteria;p__Pseudomonadota;c__Alphaproteobacteria;o__Hyphomicrobiales;f__Phyllobacteriaceae;g__Mesorhizobium;s__Mesorhizobium sp. C395A	2.53899	0	2.20484	7.50135	1.70662	2.8964	0	0	0	0	0	0
k__Bacteria;p__Bacteroidota;c__Unclassified;o__Unclassified;f__Unclassified;g__Unclassified;s__Bacteroidetes bacterium SW_4_67_19	2.46767	0	6.42871	16.4039	3.31736	14.0752	0	0	0	0	0	0
k__Bacteria;p__Pseudomonadota;c__Gammaproteobacteria;o__Chromatiales;f__Chromatiaceae;g__Marichromatium;s__Marichromatium sp. AB32	0	0	0	11.7265	0	0	0	0	0	0	0	0
k__Bacteria;p__Thermodesulfobacteriota;c__Desulfovibrionia;o__Desulfovibrionales;f__Desulfovibrionaceae;g__Desulfovibrio;s__Desulfovibrio sp. UIB00	1.22013	2.32068	6.35728	11.7156	6.561	2.78376	1.21672	0	0	0	0	0
k__Bacteria;p__Pseudomonadota;c__Alphaproteobacteria;o__Rhodobacterales;f__Roseobacteraceae;g__Sulfitobacter;s__Sulfitobacter sp. JL08	6.10038	2.03767	1.86067	19.364	10.4208	18.0594	0	0	0	0	0	0
k__Bacteria;p__Bacillota;c__Bacilli;o__Bacillales;f__Paenibacillaceae;g__Saccharibacillus;s__Saccharibacillus sp. O16	0	0	0	12.9773	11.8098	2.50538	0	0	0	0	0	0
k__Bacteria;p__Pseudomonadota;c__Gammaproteobacteria;o__Chromatiales;f__Halothiobacillaceae;g__Halothiobacillus;s__Halothiobacillus sp. 20-53-49	2.29971	2.18703	9.98525	5.09581	4.63735	2.62344	0	0	0	0	0	0
k__Bacteria;p__Bacillota;c__Clostridia;o__Eubacteriales;f__Clostridiaceae;g__Clostridium;s__Clostridium algifaecis	4.62363	4.54046	10.1033	27.6548	32.8077	15.9955	0	0	0	0	0	0
k__Bacteria;p__Bacillota;c__Clostridia;o__Eubacteriales;f__Clostridiaceae;g__Clostridium;s__Clostridium zeae	14.5194	6.88013	39.2723	8.60185	21.1273	20.8773	0	0	0	0	0	0
k__Bacteria;p__Pseudomonadota;c__Gammaproteobacteria;o__Alteromonadales;f__Ferrimonadaceae;g__Ferrimonas;s__Ferrimonas lipolytica	0	12.0729	11.0242	1.87534	3.41323	5.79279	0	0	0	0	0	0
k__Archaea;p__Euryarchaeota;c__Halobacteria;o__Haloferacales;f__Haloferacaceae;g__Halobellus;s__Halobellus litoreus	3.97507	11.3409	8.62979	0	0	0	0	0	0	0	0	0
k__Bacteria;p__Unclassified;c__Unclassified;o__Unclassified;f__Unclassified;g__Unclassified;s__uncultured bacterium 27	22.5898	14.3219	19.6167	7.41562	3.37423	11.4532	0	0	0	0	0	0
k__Bacteria;p__Pseudomonadota;c__Gammaproteobacteria;o__Thiotrichales;f__Thiotrichaceae;g__Thiothrix;s__Thiothrix litoralis	11.5591	5.49635	15.0567	0	0	0	0	0	0	0	0	0
k__Bacteria;p__Synergistota;c__Synergistia;o__Synergistales;f__Dethiosulfovibrionaceae;g__Pyramidobacter;s__Pyramidobacter piscolens	6.65523	2.10971	13.4851	0	2.98227	0	0	0	0	0	0	0
k__Bacteria;p__Bacteroidota;c__Unclassified;o__Unclassified;f__Unclassified;g__Unclassified;s__Bacteroidetes bacterium ADurb.Bin139	4.27836	4.06872	9.90744	1.05335	4.79294	4.88062	0	0	0	0	0	0
k__Bacteria;p__Pseudomonadota;c__Gammaproteobacteria;o__Xanthomonadales;f__Xanthomonadaceae;g__Xanthomonas;s__Xanthomonas sp. CFBP 8443	0	6.84791	0	5.31858	0	0	0	0	0	0	0	0
k__Bacteria;p__Myxococcota;c__Myxococcia;o__Myxococcales;f__Archangiaceae;g__Archangium;s__Archangium disciforme	22.209	21.1208	10.7145	0	1.65868	0	0	0	0	0	0	0
k__Bacteria;p__Pseudomonadota;c__Gammaproteobacteria;o__Pseudomonadales;f__Pseudomonadaceae;g__Pseudomonas;s__Pseudomonas sp. 8O	11.8715	3.76326	3.43637	10.2299	7.97959	4.5142	0	0	0	0	0	0
k__Bacteria;p__Actinomycetota;c__Actinomycetes;o__Micrococcales;f__Microbacteriaceae;g__Cryobacterium;s__Cryobacterium sp. Y29	0	0	15.2575	0	0	0	0	0	0	0	0	0
k__Bacteria;p__Actinomycetota;c__Actinomycetes;o__Kitasatosporales;f__Streptomycetaceae;g__Streptomyces;s__Streptomyces sp. CMAA1738	2.64606	2.86111	15.3607	5.86325	8.89292	0	0	0	0	0	0	0
k__Bacteria;p__Unclassified;c__Unclassified;o__Unclassified;f__Unclassified;g__Unclassified;s__bacterium TMED277	2.33641	6.66578	18.2603	0	0	0	0	0	0	0	0	0
k__Bacteria;p__Bacillota;c__Clostridia;o__Lachnospirales;f__Lachnospiraceae;g__Anaerobium;s__Anaerobium acetethylicum	0	4.28433	14.6045	23.8997	11.5224	2.83094	0	0	0	0	0	0
k__Bacteria;p__Bacillota;c__Clostridia;o__Lachnospirales;f__Lachnospiraceae;g__Roseburia;s__Roseburia sp. CAG:10041_57	4.46893	4.24996	5.68854	14.9665	11.3994	9.49908	0	0	0	0	0	0
k__Archaea;p__Euryarchaeota;c__Methanococci;o__Methanococcales;f__Methanococcaceae;g__Methanococcus;s__Methanococcus voltae	1.82259	8.66644	11.0791	0	0	0	0	0	0	0	0	0
k__Bacteria;p__Pseudomonadota;c__Alphaproteobacteria;o__Hyphomicrobiales;f__Rhizobiaceae;g__Rhizobium;s__Rhizobium sp. RHZ01	16.2083	7.70705	4.22254	7.18302	7.62625	16.6409	3.2326	3.09691	0	1.94499	1.56113	1.71304
k__Bacteria;p__Pseudomonadota;c__Gammaproteobacteria;o__Pseudomonadales;f__Pseudomonadaceae;g__Pseudomonas;s__Pseudomonas phenolilytica	5.56007	5.28762	7.24247	32.854	9.34319	12.6855	0	0	0	0	0	0
k__Bacteria;p__Unclassified;c__Unclassified;o__Unclassified;f__Unclassified;g__Unclassified;s__uncultured bacterium EIL102C09	0	0	0	10.7547	6.52475	2.76838	0	0	0	0	0	0
k__Bacteria;p__Thermodesulfobacteriota;c__Desulfobacteria;o__Desulfobacterales;f__Desulfobacteraceae;g__Desulfobacula;s__Desulfobacula sp. GWF2_41_7	2.9283	8.50704	36.0188	19.466	25.6957	6.68102	0	0	0	0	0	0
k__Eukaryota;p__Ascomycota;c__Leotiomycetes;o__Unclassified;f__Unclassified;g__Unclassified;s__Leotiomycetes sp. MPI-SDFR-AT-0126	2.19623	0	9.53591	4.8665	0	0	0	0	0	0	0	0
k__Bacteria;p__Bacillota;c__Bacilli;o__Lactobacillales;f__Streptococcaceae;g__Streptococcus;s__Streptococcus panodentis	0	6.5783	9.01031	7.66378	0	3.94549	0	0	0	0	0	0
k__Bacteria;p__Bacillota;c__Clostridia;o__Eubacteriales;f__Clostridiaceae;g__Clostridium;s__Clostridium tepidiprofundi	7.36165	14.0019	10.6547	10.8749	1.64941	0	0	0	0	5.88929	0	0
k__Bacteria;p__Pseudomonadota;c__Alphaproteobacteria;o__Rhodospirillales;f__Acetobacteraceae;g__Parasaccharibacter;s__Parasaccharibacter sp. TMW2.1890	1.59726	6.07596	16.6445	0	0	5.46629	0	0	0	0	0	0
k__Bacteria;p__Bacillota;c__Negativicutes;o__Acidaminococcales;f__Acidaminococcaceae;g__Acidaminococcus;s__Acidaminococcus hominis	3.69114	0	3.20535	0	0	12.6322	3.68082	0	0	0	0	0
k__Bacteria;p__Bacteroidota;c__Bacteroidia;o__Bacteroidales;f__Dysgonomonadaceae;g__Unclassified;s__Dysgonomonadaceae bacterium zrk40	2.5244	4.80141	12.6486	8.61327	10.4511	2.21715	0	0	0	0	0	0
k__Bacteria;p__Cyanobacteriota;c__Cyanophyceae;o__Synechococcales;f__Merismopediaceae;g__Synechocystis;s__Synechocystis sp. PCC 7339	2.90891	19.3646	20.2086	0	7.27204	22.3787	0	0	0	0	0	0
k__Bacteria;p__Pseudomonadota;c__Betaproteobacteria;o__Burkholderiales;f__Comamonadaceae;g__Variovorax;s__Variovorax sp. RTB1	3.13747	0	10.8982	0	4.21778	17.8956	0	0	0	0	0	0
k__Viruses;p__Uroviricota;c__Caudoviricetes;o__Unclassified;f__Unclassified;g__Lessievirus;s__Burkholderia phage CSP3	3.16004	3.0052	13.7207	0	0	0	0	0	0	0	0	0
k__Bacteria;p__Unclassified;c__Unclassified;o__Unclassified;f__Unclassified;g__Unclassified;s__uncultured nuHF2 cluster bacterium HF0130_29D04	16.1597	16.6866	22.8556	20.7005	11.794	12.7459	0	0	0	3.71191	1.48967	0
k__Bacteria;p__Pseudomonadota;c__Gammaproteobacteria;o__Oceanospirillales;f__Halomonadaceae;g__Halomonas;s__Halomonas sp. I5-271120	2.59908	7.41519	9.02808	9.59862	3.49402	0	0	0	0	0	0	0
k__Bacteria;p__Pseudomonadota;c__Betaproteobacteria;o__Burkholderiales;f__Burkholderiaceae;g__Pandoraea;s__Pandoraea sp. B-6	13.5152	4.81987	10.2694	3.74346	2.27111	7.70887	0	0	1.4279	0	0	1.78551
k__Bacteria;p__Bacteroidota;c__Flavobacteriia;o__Flavobacteriales;f__Flavobacteriaceae;g__Psychroserpens;s__Psychroserpens ponticola	3.02928	2.88084	10.5224	0	0	0	0	0	0	0	0	0
k__Bacteria;p__Pseudomonadota;c__Alphaproteobacteria;o__Hyphomicrobiales;f__Rhizobiaceae;g__Agrobacterium;s__Agrobacterium sp. NCPPB 925	3.26576	4.65861	19.8517	1.20607	3.29269	7.45095	0	0	0	0	0	0
k__Viruses;p__Preplasmiviricota;c__Tectiliviricetes;o__Kalamavirales;f__Tectiviridae;g__Alphatectivirus;s__Alphatectivirus PRD1	5.07798	2.41458	17.6387	0	0	0	0	0	0	0	0	0
k__Bacteria;p__Pseudomonadota;c__Alphaproteobacteria;o__Hyphomicrobiales;f__Rhizobiaceae;g__Rhizobium;s__Rhizobium indigoferae	13.788	1.87319	15.3943	0	0	0	0	0	0	0	0	0
k__Bacteria;p__Campylobacterota;c__Unclassified;o__Unclassified;f__Unclassified;g__Unclassified;s__Epsilonproteobacteria bacterium (ex Lamellibrachia satsuma)	7.26025	3.45225	6.30474	18.9052	8.57116	0	0	0	0	0	0	0
k__Bacteria;p__Bacillota;c__Bacilli;o__Lactobacillales;f__Carnobacteriaceae;g__Unclassified;s__Carnobacteriaceae bacterium zg-C25	2.46767	0	8.57161	0	0	0	0	0	0	0	0	0
k__Bacteria;p__Pseudomonadota;c__Gammaproteobacteria;o__Thiotrichales;f__Piscirickettsiaceae;g__Methylophaga;s__Methylophaga sp. UBA1464	8.47857	12.8371	11.1899	1.8539	1.68711	18.262	0	0	0	0	0	0
k__Bacteria;p__Pseudomonadota;c__Betaproteobacteria;o__Burkholderiales;f__Burkholderiaceae;g__Polynucleobacter;s__Polynucleobacter sp. JS-JIR-II-b4	6.97215	0	16.1455	5.14973	1.56214	13.256	0	0	0	0	0	0
k__Bacteria;p__Nitrospinota;c__Unclassified;o__Unclassified;f__Unclassified;g__Unclassified;s__Nitrospinae bacterium RIFCSPHIGHO2_02_39_11	22.9409	19.9769	29.9645	11.0825	24.2597	30.5345	0	0	2.14598	0	0	0
k__Bacteria;p__Pseudomonadota;c__Gammaproteobacteria;o__Enterobacterales;f__Enterobacteriaceae;g__Citrobacter;s__Citrobacter enshiensis	8.21019	3.90395	14.2593	0	5.51859	9.36592	0	0	0	0	0	0
k__Bacteria;p__Pseudomonadota;c__Gammaproteobacteria;o__Oceanospirillales;f__Oceanospirillaceae;g__Maribrevibacterium;s__Maribrevibacterium harenarium	5.56007	1.76254	3.21887	1.36892	4.98303	2.11425	0	1.77059	0	0	0	0
k__Bacteria;p__Bacillota;c__Bacilli;o__Bacillales;f__Sporolactobacillaceae;g__Sporolactobacillus;s__Sporolactobacillus kofuensis	7.1422	10.1883	12.4044	0	2.40036	0	0	0	0	0	0	0
k__Bacteria;p__Actinomycetota;c__Actinomycetes;o__Kitasatosporales;f__Streptomycetaceae;g__Streptomyces;s__Streptomyces sp. JS01	0	0	15.4116	0	0	0	0	0	0	0	0	0
k__Bacteria;p__Pseudomonadota;c__Gammaproteobacteria;o__Alteromonadales;f__Colwelliaceae;g__Colwellia;s__Colwellia sp. Phe_37	3.85303	7.32846	20.0756	0	0	0	0	0	0	0	0	0
k__Bacteria;p__Pseudomonadota;c__Gammaproteobacteria;o__Pasteurellales;f__Pasteurellaceae;g__Pasteurella;s__Pasteurella langaaensis	8.78491	0	11.4431	6.48867	5.9049	25.0538	0	0	0	0	0	0
k__Bacteria;p__Pseudomonadota;c__Hydrogenophilia;o__Hydrogenophilales;f__Hydrogenophilaceae;g__Tepidiphilus;s__Tepidiphilus baoligensis	0	0	7.33532	0	0	3.21203	0	0	0	0	0	0
k__Bacteria;p__Pseudomonadota;c__Gammaproteobacteria;o__Enterobacterales;f__Hafniaceae;g__Edwardsiella;s__Edwardsiella tarda	0	3.39612	7.47915	7.91301	3.85941	0	0	0	0	0	0	0
k__Bacteria;p__Pseudomonadota;c__Gammaproteobacteria;o__Alteromonadales;f__Psychromonadaceae;g__Psychromonas;s__uncultured Psychromonas sp.	7.44484	4.69351	22.5549	12.7895	8.32151	5.63007	0	0	0	4.46688	0	0
k__Bacteria;p__Pseudomonadota;c__Gammaproteobacteria;o__Pseudomonadales;f__Pseudomonadaceae;g__Pseudomonas;s__Pseudomonas sp. 2(2015)	2.53899	2.41458	8.81934	0	0	0	0	0	0	0	0	0
k__Bacteria;p__Bacillota;c__Clostridia;o__Lachnospirales;f__Lachnospiraceae;g__Butyrivibrio;s__Butyrivibrio sp. AE2032	5.8566	8.35445	12.7146	18.0584	13.7156	2.6512	0	0	0	0	0	0
k__Bacteria;p__Campylobacterota;c__Epsilonproteobacteria;o__Campylobacterales;f__Helicobacteraceae;g__Helicobacter;s__Helicobacter sp.	5.63135	2.67771	9.78042	0	0	0	0	0	0	0	0	0
k__Archaea;p__Euryarchaeota;c__Methanomicrobia;o__Methanosarcinales;f__Methanosarcinaceae;g__Methanimicrococcus;s__Methanimicrococcus blatticola	2.85224	2.71248	9.90744	4.21342	1.91717	3.25374	0	0	0	0	0	0
k__Bacteria;p__Pseudomonadota;c__Gammaproteobacteria;o__Xanthomonadales;f__Xanthomonadaceae;g__Unclassified;s__Xanthomonadaceae bacterium SCN 69-320	0	11.169	8.15907	0	0	5.35911	0	0	0	0	0	0
k__Viruses;p__Uroviricota;c__Caudoviricetes;o__Unclassified;f__Unclassified;g__Baileybluvirus;s__Baileybluvirus baileyblu	8.50152	5.38996	9.84352	0	0	3.23275	0	0	0	0	0	0
k__Bacteria;p__Bacteroidota;c__Bacteroidia;o__Bacteroidales;f__Bacteroidaceae;g__Bacteroides;s__Bacteroides sp. ET71	4.55964	5.78162	11.8786	1.12261	1.02161	0	0	0	0	0	0	0
k__Viruses;p__Uroviricota;c__Caudoviricetes;o__Unclassified;f__Unclassified;g__Gorganvirus;s__Proteus phage 2207-N35	0	10.3397	9.4415	0	0	0	0	0	0	0	0	0
k__Bacteria;p__Pseudomonadota;c__Alphaproteobacteria;o__Hyphomicrobiales;f__Rhizobiaceae;g__Rhizobium;s__Rhizobium sp. BK377	7.20074	6.84791	9.37959	0	0	0	0	0	0	0	0	0
k__Bacteria;p__Pseudomonadota;c__Gammaproteobacteria;o__Xanthomonadales;f__Xanthomonadaceae;g__Stenotrophomonas;s__Stenotrophomonas sp. MH181796	7.20074	4.56527	8.33741	0	0	5.47625	0	0	0	0	0	0
k__Bacteria;p__Acidobacteriota;c__Terriglobia;o__Bryobacterales;f__Solibacteraceae;g__Solibacter;s__uncultured Candidatus Solibacter sp.	7.74001	0	6.72135	0	0	0	0	0	0	0	0	0
k__Bacteria;p__Bacteroidota;c__Flavobacteriia;o__Flavobacteriales;f__Weeksellaceae;g__Kaistella;s__Candidatus Kaistella beijingensis	6.05021	5.75375	14.7241	16.5512	18.3357	15.9173	0	0	0	0	0	0
k__Archaea;p__Euryarchaeota;c__Halobacteria;o__Halobacteriales;f__Haloarculaceae;g__Halomicroarcula;s__Halomicroarcula rubra	4.06709	3.8678	12.3614	0	0	0	0	0	0	0	0	0
k__Viruses;p__Uroviricota;c__Caudoviricetes;o__Unclassified;f__Casjensviridae;g__Gediminasvirus;s__Gediminasvirus AchV4	0	7.59495	25.0609	0	0	0	0	0	0	0	0	0
k__Bacteria;p__Chlorobiota;c__Chlorobiia;o__Chlorobiales;f__Chlorobiaceae;g__Prosthecochloris;s__Prosthecochloris sp. SCSIO W1102	0	6.5783	9.01031	0	0	0	0	0	0	0	0	0
k__Bacteria;p__Actinomycetota;c__Actinomycetes;o__Mycobacteriales;f__Dietziaceae;g__Dietzia;s__uncultured Dietzia sp.	6.30496	3.99734	7.30022	0	0	0	0	0	0	0	0	0
k__Bacteria;p__Deinococcota;c__Deinococci;o__Deinococcales;f__Deinococcaceae;g__Deinococcus;s__Deinococcus sp. RIT780	0	0	9.48847	0	0	0	0	0	0	0	0	0
k__Bacteria;p__Bacillota;c__Bacilli;o__Bacillales;f__Paenibacillaceae;g__Paenibacillus;s__Paenibacillus sp. JJ-223	63.8902	15.1899	13.8704	0	0	9.11048	0	0	0	0	0	0
k__Bacteria;p__Pseudomonadota;c__Alphaproteobacteria;o__Rhodobacterales;f__Paracoccaceae;g__Amylibacter;s__Amylibacter sp. SFDW26	7.37617	8.07875	19.9595	7.00216	21.333	11.267	0	0	0	0	0	0
k__Bacteria;p__Spirochaetota;c__Spirochaetia;o__Spirochaetales;f__Spirochaetaceae;g__Unclassified;s__Spirochaetaceae bacterium 4572_7	4.16346	9.89863	5.42327	0	0	0	0	0	0	0	0	0
k__Viruses;p__Uroviricota;c__Caudoviricetes;o__Unclassified;f__Herelleviridae;g__Caeruleovirus;s__Caeruleovirus JBP901	5.66768	8.08495	22.1479	0	0	0	0	0	0	0	0	0
k__Bacteria;p__Pseudomonadota;c__Alphaproteobacteria;o__Rickettsiales;f__Anaplasmataceae;g__Neorickettsia;s__Neorickettsia helminthoeca	0	0	9.30333	0	0	0	0	0	0	0	0	0
k__Bacteria;p__Pseudomonadota;c__Betaproteobacteria;o__Burkholderiales;f__Burkholderiaceae;g__Polynucleobacter;s__Polynucleobacter sp. CS-Odin-A6	3.27795	6.23466	11.3862	0	0	0	0	0	0	0	0	0
k__Bacteria;p__Candidatus Shapirobacteria;c__Unclassified;o__Unclassified;f__Unclassified;g__Unclassified;s__Candidatus Shapirobacteria bacterium CG09_land_8_20_14_0_10_47_13	3.85303	3.66423	13.3837	0	0	0	0	0	0	0	0	0
k__Bacteria;p__Pseudomonadota;c__Gammaproteobacteria;o__Enterobacterales;f__Enterobacteriaceae;g__Buttiauxella;s__Buttiauxella sp.	15.6409	16.1279	18.6624	26.466	23.5705	24.2018	0	0	0	0	0	0
k__Bacteria;p__Actinomycetota;c__Actinomycetes;o__Propionibacteriales;f__Propionibacteriaceae;g__Arachnia;s__Arachnia rubra	3.32762	3.16456	11.5587	4.91566	8.94681	3.79604	0	0	0	0	0	0
k__Bacteria;p__Pseudomonadota;c__Gammaproteobacteria;o__Xanthomonadales;f__Rhodanobacteraceae;g__Luteibacter;s__Luteibacter sp. 1214	0	4.09532	14.9583	0	0	4.91252	0	0	0	0	0	0
k__Bacteria;p__Bacteroidota;c__Bacteroidia;o__Bacteroidales;f__Rikenellaceae;g__Alistipes;s__Alistipes senegalensis	1.75698	4.96086	13.2149	20.4016	14.9133	4.00861	0	0	0	0	0	0
k__Bacteria;p__Bacillota;c__Bacilli;o__Bacillales;f__Planococcaceae;g__Ureibacillus;s__Ureibacillus massiliensis	0	0	11.9199	10.1385	3.07547	5.21955	0	0	0	0	0	0
k__Bacteria;p__Bacteroidota;c__Unclassified;o__Unclassified;f__Unclassified;g__Unclassified;s__Bacteroidetes bacterium GWA2_42_15	0	2.17564	16.3392	2.20703	2.00847	2.60977	0	0	0	0	0	0
k__Bacteria;p__Bacteroidota;c__Flavobacteriia;o__Flavobacteriales;f__Flavobacteriaceae;g__Nonlabens;s__Nonlabens tegetincola	0	7.30284	22.6728	0	0	0	0	0	0	0	0	0
k__Bacteria;p__Pseudomonadota;c__Gammaproteobacteria;o__Alteromonadales;f__Colwelliaceae;g__Thalassotalea;s__Thalassotalea sp. G20_0	7.20074	6.84791	12.5061	2.65929	7.26012	0	0	0	0	0	0	0
k__Viruses;p__Uroviricota;c__Caudoviricetes;o__Unclassified;f__Unclassified;g__Fishburnevirus;s__Fishburnevirus brusacoram	0	0	7.86467	0	0	0	0	0	0	0	0	0
k__Bacteria;p__Pseudomonadota;c__Gammaproteobacteria;o__Unclassified;f__Unclassified;g__Candidatus Thioglobus;s__Candidatus Thioglobus autotrophicus	3.88713	7.39331	13.5022	0	1.30639	4.43431	0	0	0	0	0	0
k__Bacteria;p__Actinomycetota;c__Coriobacteriia;o__Eggerthellales;f__Eggerthellaceae;g__Arabiibacter;s__Arabiibacter massiliensis	0	2.45719	6.73123	0	0	0	0	0	0	0	0	0
k__Bacteria;p__Bacillota;c__Clostridia;o__Peptostreptococcales;f__Peptostreptococcaceae;g__Tepidibacter;s__Tepidibacter hydrothermalis	13.1535	14.9807	17.554	14.5109	25.3215	19.9146	0	0	0.480278	0	0.273651	0
k__Bacteria;p__Pseudomonadota;c__Gammaproteobacteria;o__Oceanospirillales;f__Oceanospirillaceae;g__Marinomonas;s__Marinomonas foliarum	0	23.5336	24.12	8.94988	14.5113	13.9688	0	0	0	0	0	0
k__Bacteria;p__Bacillota;c__Bacilli;o__Bacillales;f__Paenibacillaceae;g__Saccharibacillus;s__Saccharibacillus sacchari	5.13737	2.44282	11.1531	17.0754	10.3595	2.93027	0	0	0	0	0	0
k__Bacteria;p__Pseudomonadota;c__Gammaproteobacteria;o__Enterobacterales;f__Budviciaceae;g__Pragia;s__Pragia fontium	6.11426	0	27.6311	14.4394	7.40861	5.59862	0	0	4.1481	0	0	0
k__Bacteria;p__Acidobacteriota;c__Terriglobia;o__Bryobacterales;f__Unclassified;g__Unclassified;s__Bryobacterales bacterium	0	0	11.0561	0	0	0	0	0	0	0	0	0
k__Bacteria;p__Bacteroidota;c__Bacteroidia;o__Bacteroidales;f__Prevotellaceae;g__Prevotella;s__Prevotella sp. CAG:487	0	0	13.8704	0	0	0	0	0	0	0	0	0
k__Bacteria;p__Pseudomonadota;c__Betaproteobacteria;o__Burkholderiales;f__Burkholderiaceae;g__Paraburkholderia;s__Paraburkholderia sp. BL18I3N2	12.6076	12.3613	28.02	11.0019	18.2278	41.2105	0	0	0	0	0	0
k__Bacteria;p__Candidatus Levyibacteriota;c__Unclassified;o__Unclassified;f__Unclassified;g__Unclassified;s__Candidatus Levybacteria bacterium RIFOXYC1_FULL_40_10	4.02977	9.58079	10.4983	1.48823	0	0	0	0	0	0	0	0
k__Bacteria;p__Pseudomonadota;c__Betaproteobacteria;o__Burkholderiales;f__Sutterellaceae;g__Sutterella;s__Sutterella sp. CAG:397	0	0	6.1522	0	2.38101	0	0	0	2.99399	4.25074	6.82363	7.48762
k__Bacteria;p__Candidatus Levyibacteriota;c__Unclassified;o__Unclassified;f__Unclassified;g__Unclassified;s__Candidatus Levybacteria bacterium CG_4_10_14_0_2_um_filter_36_16	4.50508	10.7108	21.5169	1.66376	4.54223	7.70887	0	0	0	0	0	0
k__Bacteria;p__Thermodesulfobacteriota;c__Desulfovibrionia;o__Desulfovibrionales;f__Desulfonauticaceae;g__Desulfonauticus;s__Desulfonauticus sp. 38_4375	310.868	283.35	308.127	161.436	219.877	185.841	33.5441	56.1992	53.2228	75.7585	38.3857	84.929
k__Bacteria;p__Pseudomonadota;c__Betaproteobacteria;o__Burkholderiales;f__Burkholderiaceae;g__Paraburkholderia;s__Candidatus Paraburkholderia kirkii	8.28765	0	10.7954	3.06069	8.35599	0	0	0	0	0	0	0
k__Bacteria;p__Actinomycetota;c__Actinomycetes;o__Kitasatosporales;f__Streptomycetaceae;g__Streptomyces;s__Streptomyces sp. NBC_01617	1.92651	1.83212	35.1323	0	0	0	0	0	0	0	0	0
k__Viruses;p__Uroviricota;c__Caudoviricetes;o__Unclassified;f__Casjensviridae;g__Unclassified;s__Aeromonas phage 13AC503A	0	1.60047	14.6144	0	0	0	0	0	0	0	0	0
k__Bacteria;p__Bacteroidota;c__Sphingobacteriia;o__Sphingobacteriales;f__Sphingobacteriaceae;g__Sphingobacterium;s__Sphingobacterium sp. lm-10	1.86121	5.31003	9.69754	0	0	0	0	0	0	0	0	0
k__Bacteria;p__Bacteroidota;c__Flavobacteriia;o__Flavobacteriales;f__Weeksellaceae;g__Elizabethkingia;s__Elizabethkingia sp. S0634	9.63257	16.489	15.0567	0	0	0	0	0	0	0	0	0
k__Bacteria;p__Candidatus Woesebacteria;c__Unclassified;o__Unclassified;f__Unclassified;g__Unclassified;s__Candidatus Woesebacteria bacterium GW2011_GWA1_39_11b	4.99142	4.74684	35.5429	0	0	0	0	0	0	0	0	0
k__Bacteria;p__Candidatus Azambacteria;c__Unclassified;o__Unclassified;f__Unclassified;g__Unclassified;s__Candidatus Azambacteria bacterium GW2011_GWE1_42_9	7.41342	1.76254	12.8755	1.36892	1.24576	0	0	0	0	0	0	0
k__Bacteria;p__Candidatus Levyibacteriota;c__Unclassified;o__Unclassified;f__Unclassified;g__Unclassified;s__Candidatus Levybacteria bacterium RIFCSPHIGHO2_02_FULL_37_11	0	4.64136	12.7146	9.01204	4.92075	2.78376	0	0	0	0	0	0
k__Bacteria;p__Bacteroidota;c__Bacteroidia;o__Bacteroidales;f__Porphyromonadaceae;g__Porphyromonas;s__Porphyromonas endodontalis	0	0	20.0756	0	5.17973	0	0	0	0	0	0	0
k__Bacteria;p__Bacillota;c__Tissierellia;o__Unclassified;f__Unclassified;g__Sedimentibacter;s__Sedimentibacter acidaminivorans	0	1.80832	8.2562	4.21342	1.27812	2.16916	0	0	1.60716	2.28178	0.915725	2.00967
k__Bacteria;p__Bacillota;c__Unclassified;o__Unclassified;f__Unclassified;g__Unclassified;s__Firmicutes bacterium HGW-Firmicutes-2	3.99314	0	15.6042	2.94939	1.34202	0	0	0	0	0	0	0
k__Bacteria;p__Pseudomonadota;c__Alphaproteobacteria;o__Hyphomicrobiales;f__Nitrobacteraceae;g__Bradyrhizobium;s__Bradyrhizobium sp. SZCCHNR2035	12.0012	6.84791	10.4218	0	0	2.73812	0	0	0	2.88028	0	0
k__Bacteria;p__Pseudomonadota;c__Gammaproteobacteria;o__Alteromonadales;f__Alteromonadaceae;g__Glaciecola;s__Glaciecola sp. HTCC2999	0	4.21942	15.4116	0	0	0	0	0	0	0	0	0
k__Bacteria;p__Pseudomonadota;c__Betaproteobacteria;o__Burkholderiales;f__Comamonadaceae;g__Limnohabitans;s__Limnohabitans sp. TEGF004	26.711	30.3513	34.4829	28.2457	5.55913	20.5758	0	0	0	0	0	0
k__Viruses;p__Uroviricota;c__Caudoviricetes;o__Unclassified;f__Unclassified;g__Squashvirus;s__Squashvirus hyperion	0	0	18.8622	0	0	0	0	0	0	0	0	0
k__Bacteria;p__Candidatus Daviesbacteria;c__Unclassified;o__Unclassified;f__Unclassified;g__Unclassified;s__Candidatus Daviesbacteria bacterium RIFCSPHIGHO2_02_FULL_41_10	9.34565	2.22193	14.2024	10.3543	3.1409	5.3306	0	0	0	0	0	0
k__Bacteria;p__Candidatus Campbellbacteria;c__Unclassified;o__Unclassified;f__Unclassified;g__Unclassified;s__Candidatus Campbellbacteria bacterium RIFCSPLOWO2_02_FULL_35_11	0	0	11.2187	0	0	0	0	0	0	0	0	0
k__Bacteria;p__Pseudomonadota;c__Gammaproteobacteria;o__Aeromonadales;f__Aeromonadaceae;g__Aeromonas;s__Aeromonas finlandensis	7.93817	2.5164	13.7869	1.95442	7.11433	3.01853	0	0	0	0	0	0
k__Bacteria;p__Candidatus Absconditabacteria;c__Unclassified;o__Unclassified;f__Unclassified;g__Unclassified;s__candidate division SR1 bacterium	0	0	21.4894	0	1.03959	3.52871	0	0	0	0	0	0
k__Bacteria;p__Pseudomonadota;c__Gammaproteobacteria;o__Oceanospirillales;f__Oleiphilaceae;g__Oleiphilus;s__Oleiphilus sp. HI0061	0	2.25796	8.24728	5.26108	0	2.70852	0	0	0	0	1.14342	0
k__Bacteria;p__Pseudomonadota;c__Gammaproteobacteria;o__Pseudomonadales;f__Pseudomonadaceae;g__Pseudomonas;s__Pseudomonas sp. Kh13	0	2.78482	5.08582	4.32578	5.9049	0	0	0	0	0	0	0
k__Bacteria;p__Unclassified;c__Unclassified;o__Unclassified;f__Unclassified;g__Unclassified;s__candidate division WS6 bacterium GW2011_GWF2_33_92	0	0	6.73123	0	0	0	0	0	0	0	0	0
k__Bacteria;p__Bacteroidota;c__Bacteroidia;o__Bacteroidales;f__Bacteroidaceae;g__Phocaeicola;s__Phocaeicola salanitronis	0	0	8.38322	0	0	0	0	0	0	0	0	0
k__Bacteria;p__Actinomycetota;c__Actinomycetes;o__Streptosporangiales;f__Nocardiopsaceae;g__Nocardiopsis;s__Nocardiopsis valliformis	0	4.59035	8.07273	0	9.73335	0	0	0	0	0	0	0
k__Bacteria;p__Chloroflexota;c__Unclassified;o__Unclassified;f__Unclassified;g__Unclassified;s__uncultured Chloroflexi bacterium Rifle_16ft_4_minimus_3452	8.58441	2.30786	12.4769	23.7123	13.6745	14.9027	0	0	0	0	0	0
k__Bacteria;p__Nitrospirota;c__Unclassified;o__Unclassified;f__Unclassified;g__Unclassified;s__Nitrospirae bacterium RIFOXYC2_FULL_44_7	6.22579	4.3079	16.4736	26.4113	39.3017	20.6861	0	0	0	0	0	0
k__Bacteria;p__Pseudomonadota;c__Alphaproteobacteria;o__Hyphomicrobiales;f__Nitrobacteraceae;g__Bradyrhizobium;s__Bradyrhizobium sp. SZCCHNRI2010	13.0147	5.41492	21.8973	3.60481	0.54675	11.135	0	0	0	0	0	0
k__Viruses;p__Uroviricota;c__Caudoviricetes;o__Unclassified;f__Unclassified;g__Unclassified;s__Cylindrospermopsis phage Cr-LKS3	0	0	12.5061	0	0	10.3102	0	0	0	0	0	0
k__Bacteria;p__Thermodesulfobacteriota;c__Desulfovibrionia;o__Desulfovibrionales;f__Desulfovibrionaceae;g__Desulfovibrio;s__Desulfovibrio cuneatus	0	0	8.76866	1.86456	0	0	0	0	0	0	0	5.33601
k__Bacteria;p__Candidatus Roizmanbacteria;c__Unclassified;o__Unclassified;f__Unclassified;g__Unclassified;s__Candidatus Roizmanbacteria bacterium RIFOXYC2_FULL_38_9	9.68924	9.98233	25.9433	0.596385	1.62819	3.68439	0	0	0	0	0	0
k__Bacteria;p__Pseudomonadota;c__Gammaproteobacteria;o__Cellvibrionales;f__Halieaceae;g__Congregibacter;s__Congregibacter sp.	8.87364	0	7.70579	9.83131	5.96454	5.06138	0	0	0	0	0	0
k__Bacteria;p__Bacillota;c__Bacilli;o__Bacillales;f__Bacillaceae;g__Gracilibacillus;s__Gracilibacillus sp. YIM 98692	0	0	19.7295	5.59368	5.09043	0	0	0	0	0	0	0
k__Bacteria;p__Bacillota;c__Tissierellia;o__Unclassified;f__Unclassified;g__Sedimentibacter;s__Sedimentibacter sp. B4	7.26025	3.45225	9.4571	0	2.44004	16.5645	0	0	0	0	0	0
k__Bacteria;p__Candidatus Woesebacteria;c__Unclassified;o__Unclassified;f__Unclassified;g__Unclassified;s__Candidatus Woesebacteria bacterium RIFOXYB1_FULL_38_16	0	2.30786	8.42954	0	1.63119	0	0	0	0	0	0	0
k__Bacteria;p__Bacillota;c__Unclassified;o__Unclassified;f__Unclassified;g__Unclassified;s__Firmicutes bacterium CAG:83	0	3.83231	13.9977	11.9058	5.41734	0	0	0	0	0	0	0
k__Bacteria;p__Pseudomonadota;c__Gammaproteobacteria;o__Xanthomonadales;f__Xanthomonadaceae;g__Stenotrophomonas;s__Stenotrophomonas mori	0	4.85724	6.65296	0	0	0	0	0	0	0	0	0
k__Bacteria;p__Pseudomonadota;c__Betaproteobacteria;o__Neisseriales;f__Chromobacteriaceae;g__Chromobacterium;s__Chromobacterium sp. S0633	5.24994	1.66423	7.59834	7.75538	3.52882	3.99264	0	0	0	0	0	0
k__Bacteria;p__Pseudomonadota;c__Betaproteobacteria;o__Neisseriales;f__Chromobacteriaceae;g__Aquitalea;s__Aquitalea sp. ASV15	4.8805	13.9241	25.4291	0	13.122	5.56752	0	0	0	0	0	0
k__Bacteria;p__Unclassified;c__Unclassified;o__Unclassified;f__Unclassified;g__Unclassified;s__uncultured marine bacterium	2.31182	0	12.0454	1.70754	6.21568	0	0	0	0	0	0	0
k__Bacteria;p__Cyanobacteriota;c__Cyanophyceae;o__Nostocales;f__Aphanizomenonaceae;g__Dolichospermum;s__Dolichospermum sp. LEGE 00246	7.38896	7.45933	26.8506	3.52645	1.75741	8.16973	0	0	0	0	0	0
k__Archaea;p__Unclassified;c__Unclassified;o__Unclassified;f__Unclassified;g__Unclassified;s__uncultured archaeon GZfos12E2	16.7306	5.2379	34.0869	26.7298	37.2473	26.9993	0	0	0	0	0	0
k__Bacteria;p__Pseudomonadota;c__Betaproteobacteria;o__Nitrosomonadales;f__Methylophilaceae;g__Methylophilus;s__Methylophilus sp. VKM B-3414	9.39562	0	8.15907	1.73494	0	8.03866	0	0	0	0	0	0
k__Archaea;p__Candidatus Bathyarchaeota;c__Unclassified;o__Unclassified;f__Unclassified;g__Unclassified;s__Candidatus Bathyarchaeota archaeon ex4484_135	0	5.6833	7.78442	8.82812	2.00847	0	0	0	0	0	0	0
k__Bacteria;p__Actinomycetota;c__Actinomycetes;o__Mycobacteriales;f__Nocardiaceae;g__Nocardia;s__Nocardia caishijiensis	13.1774	8.35445	26.7006	0	2.95245	5.01077	0	0	0	0	0	0
k__Bacteria;p__Candidatus Wolfebacteria;c__Unclassified;o__Unclassified;f__Unclassified;g__Unclassified;s__Candidatus Wolfebacteria bacterium RIFCSPLOWO2_01_FULL_47_17b	4.93534	0	10.7145	0	0	2.81504	0	4.71495	0	0	0	0
k__Eukaryota;p__Microsporidia;c__Unclassified;o__Unclassified;f__Unclassified;g__Nematocida;s__Nematocida homosporus	9.34565	0	21.6418	0	2.09393	7.10747	0	0	0	0	0	0
k__Bacteria;p__Bacillota;c__Negativicutes;o__Selenomonadales;f__Sporomusaceae;g__Pelosinus;s__Pelosinus sp. UFO1	2.33641	11.1096	10.1446	0	6.2818	7.9959	0	0	0	0	0	0
k__Bacteria;p__Atribacterota;c__Unclassified;o__Unclassified;f__Unclassified;g__Unclassified;s__Candidatus Atribacteria bacterium RBG_19FT_COMBO_35_14	0	1.95197	8.24728	6.77712	19.5574	9.46872	0	0	0	0	0	0
k__Bacteria;p__Pseudomonadota;c__Alphaproteobacteria;o__Hyphomicrobiales;f__Stappiaceae;g__Labrenzia;s__Labrenzia sp. CP4	0	0	8.83637	0	0	0	0	0	0	0	0	0
k__Bacteria;p__Pseudomonadota;c__Gammaproteobacteria;o__Pseudomonadales;f__Pseudomonadaceae;g__Stutzerimonas;s__Stutzerimonas chloritidismutans	21.996	7.1001	19.4838	23.0056	5.01833	27.9312	0	0	0	0	0	0
k__Archaea;p__Thermoproteota;c__Thermoprotei;o__Sulfolobales;f__Sulfolobaceae;g__Sulfolobus;s__Sulfolobus sp. E1	4.8805	0	14.8336	5.40722	3.2805	0	0	0	0	0	0	0
k__Bacteria;p__Candidatus Magasanikiibacteriota;c__Unclassified;o__Unclassified;f__Unclassified;g__Unclassified;s__Candidatus Magasanikbacteria bacterium RIFCSPHIGHO2_02_FULL_41_13	0	0	16.4649	0	0	0	0	0	0	0	0	0
k__Bacteria;p__Pseudomonadota;c__Betaproteobacteria;o__Burkholderiales;f__Burkholderiaceae;g__Polynucleobacter;s__Polynucleobacter sp. VK25	0	0	6.50176	0	3.35505	2.84703	0	0	0	0	0	0
k__Bacteria;p__Pseudomonadota;c__Gammaproteobacteria;o__Enterobacterales;f__Enterobacteriaceae;g__Citrobacter;s__Citrobacter sp. R1	0	1.92499	12.3044	0	0	4.61822	0	0	0	0	0	0
k__Bacteria;p__Bacillota;c__Clostridia;o__Eubacteriales;f__Clostridiaceae;g__Proteiniclasticum;s__Proteiniclasticum sp.	15.5485	11.09	6.75109	0	2.61279	0	0	0	0	0	0	0
k__Bacteria;p__Bacillota;c__Unclassified;o__Unclassified;f__Unclassified;g__Unclassified;s__Firmicutes bacterium CAG:145	2.5244	0	10.9608	1.86456	6.78724	0	0	0	0	0	0	0
k__Bacteria;p__Spirochaetota;c__Spirochaetia;o__Leptospirales;f__Leptospiraceae;g__Leptospira;s__Leptospira sp. id769339	0	11.7668	26.8617	0	4.15838	0	0	0	0	0	0	0
k__Bacteria;p__Bacillota;c__Erysipelotrichia;o__Erysipelotrichales;f__Erysipelotrichaceae;g__Ileibacterium;s__Ileibacterium valens	6.23043	0	10.8209	0	0	0	0	0	0	0	0	0
k__Bacteria;p__Ignavibacteriota;c__Ignavibacteria;o__Unclassified;f__Unclassified;g__Unclassified;s__Ignavibacteria bacterium GWB2_35_12	5.29211	0	9.19124	1.30294	1.18572	0	0	0	0	0	0	0
k__Bacteria;p__Candidatus Peregrinibacteria;c__Unclassified;o__Unclassified;f__Unclassified;g__Unclassified;s__Candidatus Peregrinibacteria bacterium CG_4_10_14_0_2_um_filter_38_24	0	1.87319	8.55239	0	0	0	0	0	0	0	0	0
k__Bacteria;p__Bacillota;c__Clostridia;o__Eubacteriales;f__Oscillospiraceae;g__Mageeibacillus;s__Mageeibacillus indolicus	0	0	10.4503	0	0	0	0	0	0	0	0	0
k__Bacteria;p__Bacteroidota;c__Flavobacteriia;o__Flavobacteriales;f__Flavobacteriaceae;g__Christiangramia;s__Christiangramia echinicola	5.0488	7.20211	8.76866	5.59368	1.69681	8.63925	0	0	0	0	0	0
k__Bacteria;p__Candidatus Kaiserbacteria;c__Unclassified;o__Unclassified;f__Unclassified;g__Unclassified;s__Candidatus Kaiserbacteria bacterium CG06_land_8_20_14_3_00_49_31	3.86654	0	9.71813	7.29064	0	2.81504	0	0	0	0	0	0
k__Bacteria;p__Candidatus Woesebacteria;c__Unclassified;o__Unclassified;f__Unclassified;g__Unclassified;s__Candidatus Woesebacteria bacterium GW2011_GWB1_39_10b	3.75423	0	9.78042	0	0	0	0	0	0	0	0	0
k__Bacteria;p__Pseudomonadota;c__Hydrogenophilia;o__Hydrogenophilales;f__Unclassified;g__Unclassified;s__Hydrogenophilales bacterium 16-64-46	4.22351	4.01656	9.16915	4.67933	2.83889	0	0	0	0	0	0	0
k__Bacteria;p__Pseudomonadota;c__Gammaproteobacteria;o__Oceanospirillales;f__Halomonadaceae;g__Chromohalobacter;s__Chromohalobacter sp. HP20-39	3.32762	3.16456	20.2277	4.91566	0	0	3.31832	3.17902	2.81254	0	11.2176	0
k__Bacteria;p__Candidatus Amesbacteria;c__Unclassified;o__Unclassified;f__Unclassified;g__Unclassified;s__Candidatus Amesbacteria bacterium GW2011_GWC1_46_24	9.01016	6.4265	13.6926	0	0	0	0	0	0	0	0	0
k__Bacteria;p__Bacteroidota;c__Flavobacteriia;o__Flavobacteriales;f__Flavobacteriaceae;g__Flavobacterium;s__Flavobacterium sp. T-12	1.33916	3.82063	12.7921	3.9565	10.8016	6.11069	0	0	0	0	0	0
k__Bacteria;p__Bacteroidota;c__Flavobacteriia;o__Flavobacteriales;f__Flavobacteriaceae;g__Algibacter;s__Algibacter luteus	4.5283	6.45962	11.797	3.34467	3.04376	5.16574	0	0	0	0	0	0
k__Viruses;p__Uroviricota;c__Caudoviricetes;o__Unclassified;f__Assiduviridae;g__Cebadecemvirus;s__Cebadecemvirus phi10una	0	0	6.39279	0	0	0	0	0	0	0	0	0
k__Bacteria;p__Bacillota;c__Erysipelotrichia;o__Erysipelotrichales;f__Turicibacteraceae;g__Turicibacter;s__Turicibacter sp. TS3	2.25254	2.14217	11.7365	0	0	5.13925	0	0	0	0	0	0
k__Bacteria;p__Rhodothermota;c__Unclassified;o__Unclassified;f__Unclassified;g__Unclassified;s__Rhodothermaeota bacterium MED-G18	1.60896	1.53012	9.78042	4.7536	4.32593	0	0	0	0	0	0	0
k__Bacteria;p__Bacteroidota;c__Bacteroidia;o__Bacteroidales;f__Prevotellaceae;g__Prevotella;s__Prevotella denticola	4.62363	4.39708	6.69187	1.13836	0	0	0	0	0	0	0	0
k__Bacteria;p__Pseudomonadota;c__Betaproteobacteria;o__Burkholderiales;f__Burkholderiaceae;g__Polynucleobacter;s__Polynucleobacter sp. HIN5	6.30496	13.4553	9.08182	6.20925	8.47593	0	0	0	0	0	0	0
k__Bacteria;p__Pseudomonadota;c__Gammaproteobacteria;o__Enterobacterales;f__Enterobacteriaceae;g__Atlantibacter;s__Atlantibacter subterranea	3.69114	17.5514	12.8214	0	0	4.21073	0	0	0	0	0	0
k__Bacteria;p__Bacteroidota;c__Flavobacteriia;o__Flavobacteriales;f__Flavobacteriaceae;g__Bizionia;s__Bizionia sp. APA-3	0	0	6.22754	0	0	0	0	0	0	0	0	0
k__Bacteria;p__Pseudomonadota;c__Betaproteobacteria;o__Burkholderiales;f__Burkholderiaceae;g__Polynucleobacter;s__Polynucleobacter sp. 15G-AUS-farblos	0	0	0	0	0	17.8956	0	0	0	0	0	0
k__Bacteria;p__Pseudomonadota;c__Gammaproteobacteria;o__Pseudomonadales;f__Pseudomonadaceae;g__Pseudomonas;s__Pseudomonas sp. ES3-33	2.34056	4.45175	4.74255	10.0339	20.3298	5.34007	0	0	0.659422	0	0	0
k__Bacteria;p__Pseudomonadota;c__Betaproteobacteria;o__Burkholderiales;f__Burkholderiaceae;g__Paraburkholderia;s__Paraburkholderia sp. Ac-20347	10.3109	1.96114	10.7447	0	2.77225	7.05742	0	0	0	0	0	0
k__Bacteria;p__Pseudomonadota;c__Alphaproteobacteria;o__Unclassified;f__Unclassified;g__Unclassified;s__Alphaproteobacteria bacterium TMED87	6.86321	2.17564	17.8798	3.37951	3.07547	0	0	0	0	0	0	0
k__Bacteria;p__Unclassified;c__Unclassified;o__Unclassified;f__Unclassified;g__Unclassified;s__uncultured bacterium 246	6.24519	6.90116	7.23102	3.0752	18.0722	2.37477	0	0	0	0	0	0
k__Bacteria;p__Pseudomonadota;c__Gammaproteobacteria;o__Oceanospirillales;f__Alcanivoracaceae;g__Alcanivorax;s__Alcanivorax sp. VBW004	3.4723	1.65108	18.0919	5.12938	4.6679	1.98054	0	0	0	0	0	0
k__Bacteria;p__Campylobacterota;c__Epsilonproteobacteria;o__Campylobacterales;f__Sulfurimonadaceae;g__Sulfurimonas;s__Sulfurimonas denitrificans	0	0	8.07273	6.86631	12.4971	0	0	0	0	0	0	2.45626
k__Bacteria;p__Unclassified;c__Unclassified;o__Unclassified;f__Unclassified;g__Unclassified;s__bacterium M00.F.Ca.ET.159.01.1.1	18.3019	4.35127	3.9733	0	9.2264	0	0	0	0	0	0	0
k__Bacteria;p__Pseudomonadota;c__Alphaproteobacteria;o__Rhodobacterales;f__Paracoccaceae;g__Parasedimentitalea;s__Parasedimentitalea marina	10.9129	23.3509	28.4301	0	0	15.5614	0	2.6064	0	0	0	0
k__Bacteria;p__Candidatus Moraniibacteriota;c__Unclassified;o__Unclassified;f__Unclassified;g__Unclassified;s__Candidatus Moranbacteria bacterium CG_4_9_14_3_um_filter_40_7	0	0	8.73519	2.47659	0	0	0	0	0	0	0	0
k__Bacteria;p__Bacteroidota;c__Bacteroidia;o__Bacteroidales;f__Prevotellaceae;g__Prevotella;s__Prevotella sp. oral taxon 317	2.64606	10.0656	11.4891	9.77209	10.6715	12.0741	0	0	0	0	0	0
k__Viruses;p__Uroviricota;c__Caudoviricetes;o__Unclassified;f__Unclassified;g__Fowlmouthvirus;s__Fowlmouthvirus fowlmouth	7.20074	6.84791	9.37959	2.65929	0	4.10719	0	0	0	0	0	0
k__Bacteria;p__Bacillota;c__Unclassified;o__Caldicellulosiruptorales;f__Caldicellulosiruptoraceae;g__Caldicellulosiruptor;s__Caldicellulosiruptor acetigenus	6.75762	9.63974	11.7365	7.48692	2.27111	3.85444	0	0	0	0	0	3.57102
k__Bacteria;p__Pseudomonadota;c__Gammaproteobacteria;o__Oceanospirillales;f__Halomonadaceae;g__Halomonas;s__Halomonas humidisoli	0	22.512	9.1362	0	0	0	0	0	0	0	0	0
k__Archaea;p__Euryarchaeota;c__Methanococci;o__Methanococcales;f__Methanocaldococcaceae;g__Methanotorris;s__Methanotorris igneus	5.24994	0	12.1573	5.17025	2.35255	5.98896	0	0	0	0	0	0
k__Bacteria;p__Unclassified;c__Unclassified;o__Unclassified;f__Unclassified;g__Unclassified;s__uncultured bacterium (gcode 4)	4.85354	7.1628	11.0921	16.0359	15.6952	14.4158	0	0	0	0	0	0
k__Bacteria;p__Pseudomonadota;c__Betaproteobacteria;o__Burkholderiales;f__Burkholderiaceae;g__Paraburkholderia;s__Paraburkholderia sp. RAU2J	6.65523	10.5485	13.4851	1.63855	0	2.53069	0	0	0	0	0	0
k__Bacteria;p__Candidatus Shapirobacteria;c__Unclassified;o__Unclassified;f__Unclassified;g__Unclassified;s__Candidatus Shapirobacteria bacterium CG10_big_fil_rev_8_21_14_0_10_38_14	25.7817	45.2538	35.177	61.057	73.4558	42.5842	0	0	0	0	0.698127	0
k__Eukaryota;p__Basidiomycota;c__Microbotryomycetes;o__Microbotryales;f__Microbotryaceae;g__Microbotryum;s__Microbotryum silenes-dioicae	10.3928	14.4571	27.3462	0	0	0	0	0	0	0	0	0
k__Viruses;p__Uroviricota;c__Caudoviricetes;o__Unclassified;f__Autographiviridae;g__Gyeongsanvirus;s__Gyeongsanvirus DURPI	18.3019	13.0538	15.8932	0	0	0	0	0	0	0	0	0
k__Bacteria;p__Bacteroidota;c__Bacteroidia;o__Marinilabiliales;f__Marinilabiliaceae;g__Xiashengella;s__Xiashengella succiniciproducens	17.6333	16.8721	37.3648	16.4606	9.62346	11.1684	0	0	0	0	0	0
k__Bacteria;p__Candidatus Omnitrophota;c__Unclassified;o__Unclassified;f__Unclassified;g__Unclassified;s__Omnitrophica WOR_2 bacterium RIFOXYB2_FULL_38_16	5.19817	0	6.77106	0	0	0	0	0	0	0	0	0
k__Bacteria;p__Candidatus Woesebacteria;c__Unclassified;o__Unclassified;f__Unclassified;g__Unclassified;s__Candidatus Woesebacteria bacterium RIFCSPHIGHO2_12_FULL_46_16	23.7492	29.7075	47.5383	0	3.67906	5.28179	0	0	0	0	0	0
k__Bacteria;p__Bacteroidota;c__Bacteroidia;o__Bacteroidales;f__Odoribacteraceae;g__Butyricimonas;s__Butyricimonas sp. An62	12.4315	5.91116	17.9923	0	0	0	0	0	0	0	0	0
k__Bacteria;p__Pseudomonadota;c__Alphaproteobacteria;o__Sphingomonadales;f__Sphingomonadaceae;g__Sphingomonas;s__Sphingomonas sp. 532	5.16759	9.11208	17.202	0	0	10.9303	10.6284	4.93683	6.55155	0	0.881385	11.2645
k__Bacteria;p__Bacillota;c__Clostridia;o__Eubacteriales;f__Peptococcaceae;g__Dichloromethanomonas;s__Candidatus Dichloromethanomonas elyunquensis	3.81952	7.26474	13.2674	14.1058	0	8.71438	0	0	0	0	0	0
k__Bacteria;p__Bacillota;c__Clostridia;o__Eubacteriales;f__Oscillospiraceae;g__Massiliimalia;s__Massiliimalia timonensis	7.70606	0	6.69187	0	0	2.93027	0	0	0	0	0	0
k__Bacteria;p__Bacillota;c__Bacilli;o__Lactobacillales;f__Carnobacteriaceae;g__Trichococcus;s__Trichococcus alkaliphilus	14.802	17.0904	31.2813	15.318	5.95882	0	0	0	0	0	0	0
k__Archaea;p__Candidatus Thermoplasmatota;c__Thermoplasmata;o__Methanomassiliicoccales;f__Methanomassiliicoccaceae;g__Methanogranum;s__Candidatus Methanogranum sp. U3.2.1	2.59908	0	4.51404	9.59862	3.49402	2.96495	0	0	0	0	0	0
k__Bacteria;p__Candidatus Collierbacteria;c__Unclassified;o__Unclassified;f__Unclassified;g__Unclassified;s__Candidatus Collierbacteria bacterium GW2011_GWA2_46_26	2.9283	16.7089	15.2575	0	0	0	0	0	0	0	0	0
k__Bacteria;p__Pseudomonadota;c__Betaproteobacteria;o__Burkholderiales;f__Burkholderiaceae;g__Mycoavidus;s__Mycoavidus sp. HKI	0	0	46.1249	0	0	0	0	0	0	0	0	0
k__Bacteria;p__Pseudomonadota;c__Betaproteobacteria;o__Rhodocyclales;f__Zoogloeaceae;g__Thauera;s__Thauera sp. SWB20	12.8257	24.4482	19.198	18.392	20.8339	25.155	0	0	0	0	0	0
k__Bacteria;p__Mycoplasmatota;c__Mollicutes;o__Acholeplasmatales;f__Acholeplasmataceae;g__Alteracholeplasma;s__Alteracholeplasma palmae	4.28532	6.11301	13.0247	1.5826	2.88044	4.88855	0	0	0	0	0	0
k__Bacteria;p__Pseudomonadota;c__Alphaproteobacteria;o__Caulobacterales;f__Caulobacteraceae;g__Caulobacter;s__Caulobacter sp. Root487D2Y	4.07812	2.44282	12.4639	6.27204	20.2974	8.79082	0	0	0	0	0	0
k__Bacteria;p__Pseudomonadota;c__Alphaproteobacteria;o__Sphingomonadales;f__Sphingomonadaceae;g__Sphingomonas;s__Sphingomonas sp. PvP018	7.5732	4.80141	10.9608	0	0	2.87975	0	0	0	0	0	0
k__Bacteria;p__Pseudomonadota;c__Alphaproteobacteria;o__Rhodobacterales;f__Paracoccaceae;g__Aquimixticola;s__Aquimixticola soesokkakensis	0	4.13586	15.1064	0	2.92322	0	0	0	0	0	0	0
k__Bacteria;p__Pseudomonadota;c__Gammaproteobacteria;o__Moraxellales;f__Moraxellaceae;g__Acinetobacter;s__Acinetobacter terrae	5.93575	7.52653	12.0273	0	0	0	0	3.78046	3.34464	0	1.9057	0
k__Bacteria;p__Pseudomonadota;c__Gammaproteobacteria;o__Oceanospirillales;f__Halomonadaceae;g__Halomonas;s__Halomonas sp. DN3	2.81568	0	9.78042	0	0	0	0	0	0	0	0	0
k__Bacteria;p__Actinomycetota;c__Actinomycetes;o__Actinomycetales;f__Actinomycetaceae;g__Schaalia;s__Schaalia hyovaginalis	34.5496	10.1015	25.4725	13.1038	8.34232	32.4846	0	0	0	0	0	0
k__Bacteria;p__Ignavibacteriota;c__Ignavibacteria;o__Ignavibacteriales;f__Melioribacteraceae;g__Stygiobacter;s__Stygiobacter sp. RIFOXYC2_FULL_38_25	8.39322	3.99098	8.50336	0	1.88054	6.38314	0	0	0	0	0	0
k__Bacteria;p__Unclassified;c__Unclassified;o__Unclassified;f__Unclassified;g__Unclassified;s__bacterium P201	4.26452	16.7239	23.1359	0	0	0	0	0	0	0	0	0
k__Viruses;p__Uroviricota;c__Caudoviricetes;o__Unclassified;f__Unclassified;g__Unclassified;s__Gordonia phage Camerico	10.156	0	11.0242	0	0	0	0	0	0	0	0	0
k__Bacteria;p__Bacteroidota;c__Bacteroidia;o__Bacteroidales;f__Prevotellaceae;g__Unclassified;s__Prevotellaceae bacterium	2.29971	2.18703	13.9793	0	0	0	0	0	0	0	0	0
k__Bacteria;p__Bacteroidota;c__Unclassified;o__Unclassified;f__Unclassified;g__Unclassified;s__Bacteroidetes oral taxon 274	2.59908	4.94346	15.7991	0	0	0	0	0	0	0	0	0
k__Bacteria;p__Pseudomonadota;c__Gammaproteobacteria;o__Pseudomonadales;f__Marinobacteraceae;g__Marinobacter;s__Marinobacter sp. 2_MG-2023	3.05031	14.5042	7.94659	4.50602	8.20124	6.9594	0	0	0	0	0	0
k__Bacteria;p__Candidatus Roizmanbacteria;c__Unclassified;o__Unclassified;f__Unclassified;g__Unclassified;s__Candidatus Roizmanbacteria bacterium RIFCSPHIGHO2_01_FULL_35_10	7.24031	6.24143	10.479	14.3242	10.2463	1.98054	0	0	0	0	0	0
k__Bacteria;p__Bacillota;c__Bacilli;o__Bacillales;f__Paenibacillaceae;g__Paenibacillus;s__Paenibacillus sp. Leaf72	0	8.58333	15.6755	0	0	0	0	0	0	0	0	0
k__Archaea;p__Euryarchaeota;c__Methanomicrobia;o__Methanosarcinales;f__Methermicoccaceae;g__Methermicoccus;s__Methermicoccus shengliensis	7.47646	9.44375	13.1844	7.41949	13.3496	11.1972	0	0	0	0	0	0
k__Bacteria;p__Pseudomonadota;c__Gammaproteobacteria;o__Oceanospirillales;f__Halomonadaceae;g__Halomonas;s__Halomonas sp. KAO	1.29954	1.23586	13.5421	0	0.873505	0	0	0	0	0	0	0
k__Bacteria;p__Pseudomonadota;c__Betaproteobacteria;o__Burkholderiales;f__Burkholderiaceae;g__Burkholderia;s__Burkholderia sp. Bp9090	13.4723	16.4563	57.2808	12.8883	17.2205	35.2529	0	0	0	0	0	0
k__Bacteria;p__Bacteroidota;c__Sphingobacteriia;o__Sphingobacteriales;f__Sphingobacteriaceae;g__Sphingobacterium;s__Sphingobacterium sp. UBA2074	0	2.86111	10.4503	0	0	0	0	0	0	0	0	0
k__Bacteria;p__Pseudomonadota;c__Betaproteobacteria;o__Unclassified;f__Unclassified;g__Candidatus Desulfobacillus;s__Candidatus Desulfobacillus denitrificans	12.4027	41.8283	42.5991	32.4786	34.1872	19.6865	0	0	0	0	0	0
k__Bacteria;p__Pseudomonadota;c__Gammaproteobacteria;o__Pseudomonadales;f__Pseudomonadaceae;g__Pseudomonas;s__Pseudomonas guangdongensis	0	0	25.7212	0	0	0	0	0	0	0	0	0
k__Bacteria;p__Bacteroidota;c__Cytophagia;o__Cytophagales;f__Unclassified;g__Unclassified;s__Cytophagales bacterium CG12_big_fil_rev_8_21_14_0_65_40_12	4.6481	6.63051	20.1818	0	0	0	0	0	0	0	0	0
k__Bacteria;p__Bdellovibrionota;c__Bdellovibrionia;o__Bdellovibrionales;f__Pseudobdellovibrionaceae;g__Bdellovibrio;s__Bdellovibrio sp. SCN 50-8	0	0	18.1636	0	0	0	0	0	0	0	0	0
k__Viruses;p__Uroviricota;c__Caudoviricetes;o__Unclassified;f__Mesyanzhinovviridae;g__Yuavirus;s__Pseudomonas phage PSP2	0	0	24.347	0	0	0	0	0	0	0	0	0
k__Bacteria;p__Bacillota;c__Bacilli;o__Bacillales;f__Planococcaceae;g__Planococcus;s__Planococcus halotolerans	2.45388	0	12.7856	1.81248	0	0	0	0	0	0	0	0
k__Bacteria;p__Bacteroidota;c__Flavobacteriia;o__Flavobacteriales;f__Flavobacteriaceae;g__Unclassified;s__Flavobacteriaceae bacterium CG_4_9_14_0_8_um_filter_34_30	3.60037	6.84791	37.5183	0	0	8.21437	0	0	0	0	0	0
k__Bacteria;p__Actinomycetota;c__Actinomycetes;o__Micrococcales;f__Microbacteriaceae;g__Microbacterium;s__Microbacterium sp. RG1	0	3.72966	11.9199	0	0	0	0	0	0	0	0	0
k__Bacteria;p__Bacillota;c__Bacilli;o__Bacillales;f__Thermoactinomycetaceae;g__Thermoflavimicrobium;s__Thermoflavimicrobium daqui	3.99314	0	10.4028	0	0	0	0	0	0	0	0	0
k__Bacteria;p__Unclassified;c__Deltaproteobacteria;o__Unclassified;f__Unclassified;g__Unclassified;s__Deltaproteobacteria bacterium RIFCSPLOWO2_02_FULL_42_39	6.10063	6.96204	30.1489	18.8597	19.176	5.46629	0	0	0	0	0	0
k__Bacteria;p__Bacillota;c__Bacilli;o__Bacillales;f__Bacillaceae;g__Thalassobacillus;s__Thalassobacillus devorans	10.8456	2.57853	9.41819	0	0	9.2792	0	0	0	0	0	0
k__Bacteria;p__Bacteroidota;c__Flavobacteriia;o__Flavobacteriales;f__Flavobacteriaceae;g__Flavobacterium;s__Flavobacterium sp. SLB02	6.49131	8.23098	16.911	0	2.90882	0	0	0	0	0	0	0
k__Viruses;p__Uroviricota;c__Caudoviricetes;o__Unclassified;f__Schitoviridae;g__Unclassified;s__Podoviridae sp. ctda_1	0	0	8.57161	0	0	0	0	0	0	0	0	0
k__Archaea;p__Thermoproteota;c__Thermoprotei;o__Thermoproteales;f__Thermoproteaceae;g__Pyrobaculum;s__Pyrobaculum neutrophilum	0	0	0	0	17.7147	0	0	0	0	0	0	0
k__Bacteria;p__Pseudomonadota;c__Gammaproteobacteria;o__Pseudomonadales;f__Pseudomonadaceae;g__Pseudomonas;s__Pseudomonas sp. FeN3W	13.5978	10.7672	28.1408	16.5553	3.0209	10.1883	0	0	0	0	0	2.40535
k__Viruses;p__Uroviricota;c__Caudoviricetes;o__Unclassified;f__Autographiviridae;g__Gyeongsanvirus;s__Ralstonia phage BOESR1	21.1176	0	3.66766	0	0	0	0	0	0	0	0	0
k__Bacteria;p__Pseudomonadota;c__Gammaproteobacteria;o__Alteromonadales;f__Alteromonadaceae;g__Agarivorans;s__Agarivorans albus	5.61441	4.39708	30.4002	5.85444	12.6533	10.1722	0	0	0	0	0	2.44333
k__Archaea;p__Candidatus Thermoplasmatota;c__Thermoplasmata;o__Thermoplasmatales;f__Ferroplasmaceae;g__Ferroplasma;s__Ferroplasma acidarmanus	0	0	8.47637	1.80241	0	5.56752	0	0	0	0	0	0
k__Viruses;p__Uroviricota;c__Caudoviricetes;o__Unclassified;f__Herelleviridae;g__Bastillevirus;s__Bastillevirus evoli	0	0	0	0	5.43395	0	0	0	0	0	0	0
k__Bacteria;p__Bacillota;c__Bacilli;o__Bacillales;f__Paenibacillaceae;g__Paenibacillus;s__Paenibacillus fonticola	0	2.05775	20.5595	14.1975	5.73291	2.46836	0	0	0	0	0	0
k__Bacteria;p__Pseudomonadota;c__Gammaproteobacteria;o__Thiotrichales;f__Unclassified;g__Unclassified;s__Thiotrichales bacterium 32-46-8	2.63021	0	13.7043	0	0	0	0	0	0	0	0	0
k__Bacteria;p__Ignavibacteriota;c__Ignavibacteria;o__Unclassified;f__Unclassified;g__Unclassified;s__Ignavibacteria bacterium RIFOXYA12_FULL_35_25	4.26452	6.08333	11.1098	4.72476	5.73291	2.43241	0	0	0	0	0	0
k__Bacteria;p__Fusobacteriota;c__Fusobacteriia;o__Fusobacteriales;f__Fusobacteriaceae;g__Ilyobacter;s__uncultured Ilyobacter sp.	9.63257	17.7104	19.9216	33.9412	24.669	11.6828	0	0	0	0	0	0
k__Bacteria;p__Pseudomonadota;c__Alphaproteobacteria;o__Rhodobacterales;f__Roseobacteraceae;g__Antarctobacter;s__Antarctobacter sp.	0	0	15.8199	0	0	4.61822	0	0	0	0	0	0
k__Bacteria;p__Aquificota;c__Aquificae;o__Aquificales;f__Hydrogenothermaceae;g__Persephonella;s__Persephonella sp. KM09-Lau-8	17.9335	9.39197	17.2142	11.6922	5.32016	4.55524	0	0	0	0	0	0
k__Viruses;p__Unclassified;c__Unclassified;o__Unclassified;f__Unclassified;g__Unclassified;s__Cruciviridae sp.	2.91857	4.16335	13.9395	0	0	0	0	0	0	0	0	0
k__Bacteria;p__Bacillota;c__Bacilli;o__Lactobacillales;f__Carnobacteriaceae;g__Alkalibacterium;s__Alkalibacterium sp. MB6	0	0	0	6.68935	0	0	0	0	0	0	0	0
k__Archaea;p__Euryarchaeota;c__Halobacteria;o__Halobacteriales;f__Unclassified;g__Unclassified;s__Halobacteriales archaeon QH_2_65_14	7.98628	0	10.4028	2.94939	2.68404	9.11048	0	0	0	0	0	0
k__Bacteria;p__Pseudomonadota;c__Gammaproteobacteria;o__Moraxellales;f__Moraxellaceae;g__Acinetobacter;s__Acinetobacter sedimenti	3.81952	0	19.901	0	5.13469	8.71438	0	0	0	0	0	0
k__Eukaryota;p__Basidiomycota;c__Agaricomycetes;o__Polyporales;f__Meruliaceae;g__Phlebia;s__Phlebia radiata	0	8.29912	0	6.44569	0	0	0	0	0	0	0	0
k__Bacteria;p__Bacillota;c__Clostridia;o__Eubacteriales;f__Oscillospiraceae;g__Ruminococcus;s__uncultured Ruminococcus sp.	0	21.5321	7.86467	0	0	0	0	0	0	0	0	0
k__Bacteria;p__Pseudomonadota;c__Gammaproteobacteria;o__Oceanospirillales;f__Endozoicomonadaceae;g__Endozoicomonas;s__Endozoicomonas sp. (ex Bugula neritina AB1)	0	0	18.5163	0	0	4.86482	0	0	0	0	0	0
k__Eukaryota;p__Ascomycota;c__Sordariomycetes;o__Xylariales;f__Unclassified;g__Monosporascus;s__Monosporascus cannonballus	0	0	9.65662	2.05338	0	0	0	0	0	0	0	0
k__Bacteria;p__Candidatus Blackburnbacteria;c__Unclassified;o__Unclassified;f__Unclassified;g__Unclassified;s__Candidatus Blackburnbacteria bacterium RIFCSPHIGHO2_02_FULL_39_13	2.63021	4.68836	12.8433	1.6986	9.27471	5.24688	0	0	0	0	0	0
k__Bacteria;p__Bacteroidota;c__Bacteroidia;o__Bacteroidales;f__Bacteroidaceae;g__Bacteroides;s__Bacteroides caecicola	12.0341	5.72222	21.2707	8.11083	0	10.8395	0	0	0	0	0	0
k__Bacteria;p__Pseudomonadota;c__Gammaproteobacteria;o__Enterobacterales;f__Enterobacteriaceae;g__Unclassified;s__Enterobacteriaceae bacterium TzEc077	10.3759	13.1566	21.0241	2.55459	0	0	0	0	0	0	0	0
k__Bacteria;p__Pseudomonadota;c__Betaproteobacteria;o__Nitrosomonadales;f__Thiobacillaceae;g__Annwoodia;s__Annwoodia aquaesulis	7.61697	7.24374	0	1.87534	0	5.79279	0	0	0	0	0	0
k__Bacteria;p__Actinomycetota;c__Actinomycetes;o__Kitasatosporales;f__Streptomycetaceae;g__Streptomyces;s__Streptomyces sp. OUCMDZ-4982	0	18.9874	0	0	0	0	0	0	0	0	0	0
k__Bacteria;p__Pseudomonadota;c__Betaproteobacteria;o__Burkholderiales;f__Sutterellaceae;g__Parasutterella;s__Parasutterella secunda	11.966	19.2056	22.405	6.28371	6.78724	9.70499	0	0	0	0	0	0
k__Bacteria;p__Actinomycetota;c__Actinomycetes;o__Kitasatosporales;f__Streptomycetaceae;g__Streptomyces;s__Streptomyces sp. ms184	2.26415	23.6853	0	1.67234	1.52188	7.74861	2.25782	0	0	5.43393	2.18075	4.7859
k__Bacteria;p__Spirochaetota;c__Spirochaetia;o__Spirochaetales;f__Sphaerochaetaceae;g__Parasphaerochaeta;s__Parasphaerochaeta coccoides	2.01489	9.58079	6.73123	5.72529	0	0	0	0	0	0	0	0
k__Bacteria;p__Pseudomonadota;c__Gammaproteobacteria;o__Pseudomonadales;f__Pseudomonadaceae;g__Pseudomonas;s__Pseudomonas sp. AU8050	14.6415	17.4051	6.35728	0	0	0	0	0	0	0	0	0
k__Bacteria;p__Actinomycetota;c__Actinomycetes;o__Micrococcales;f__Dermabacteraceae;g__Brachybacterium;s__Brachybacterium sp. Marseille-Q7125	8.28765	11.8223	3.59846	1.53035	0	0	0	0	0	0	0	0
k__Bacteria;p__Nitrospirota;c__Unclassified;o__Unclassified;f__Unclassified;g__Unclassified;s__Nitrospirae bacterium GWC2_46_6	2.61456	10.4847	13.5815	42.0039	21.7032	22.5982	0	0	0	0	0	0
k__Bacteria;p__Bacillota;c__Clostridia;o__Halanaerobiales;f__Halanaerobiaceae;g__Halanaerobium;s__Halanaerobium sp.	3.405	9.71447	0	5.02997	0	0	0	0	0	0	0	0
k__Bacteria;p__Candidatus Kaiserbacteria;c__Unclassified;o__Unclassified;f__Unclassified;g__Unclassified;s__Candidatus Kaiserbacteria bacterium RIFCSPHIGHO2_12_FULL_56_13	1.84557	7.02054	9.61605	0	0	0	0	0	0	0	0	0
k__Bacteria;p__Actinomycetota;c__Actinomycetes;o__Micrococcales;f__Microbacteriaceae;g__Microbacterium;s__Microbacterium indicum	0	28.4517	0	0	0	0	0	0	0	0	3.2745	0
k__Bacteria;p__Bacillota;c__Clostridia;o__Eubacteriales;f__Acutalibacteraceae;g__Anaeromassilibacillus;s__Anaeromassilibacillus senegalensis	3.1263	5.94622	2.71485	1.15457	4.20277	3.56638	0	0	0	0	0	0
k__Bacteria;p__Pseudomonadota;c__Gammaproteobacteria;o__Enterobacterales;f__Morganellaceae;g__Photorhabdus;s__Photorhabdus hainanensis	0	17.1198	12.5061	2.65929	9.68016	4.10719	0	0	0	0	0	0
k__Bacteria;p__Bacillota;c__Clostridia;o__Eubacteriales;f__Desulfitobacteriaceae;g__Desulfosporosinus;s__Desulfosporosinus nitroreducens	4.67282	13.3316	8.11567	3.45142	3.1409	0	0	0	0	0	0	0
k__Bacteria;p__Pseudomonadota;c__Gammaproteobacteria;o__Orbales;f__Orbaceae;g__Gilliamella;s__Gilliamella sp. ESL0250	0	130.11	0	0	0	0	0	0	0	0	0	0
k__Bacteria;p__Unclassified;c__Unclassified;o__Unclassified;f__Unclassified;g__Unclassified;s__bacterium 1XD42-54	12.7343	6.23466	21.2973	7.93108	4.02607	7.26346	0	0	0	2.39587	0	0
k__Bacteria;p__Fusobacteriota;c__Fusobacteriia;o__Fusobacteriales;f__Leptotrichiaceae;g__Leptotrichia;s__Leptotrichia trevisanii	0	0	16.1626	0	0	0	0	0	0	0	0	0
k__Bacteria;p__Pseudomonadota;c__Betaproteobacteria;o__Burkholderiales;f__Comamonadaceae;g__Polaromonas;s__Polaromonas sp. 24-62-144	6.82765	2.16436	11.8581	1.681	0	5.1925	4.53904	4.3485	0	0	4.38409	0
k__Viruses;p__Uroviricota;c__Caudoviricetes;o__Unclassified;f__Kyanoviridae;g__Tamkungvirus;s__Tamkungvirus ST4	3.45862	3.28915	46.9015	0	0	0	0	0	0	0	0	0
k__Viruses;p__Uroviricota;c__Caudoviricetes;o__Unclassified;f__Unclassified;g__Unclassified;s__Siphoviridae sp. ct0Wl9	0	0	19.6167	0	0	0	0	0	0	0	0	0
k__Bacteria;p__Candidatus Nomurabacteria;c__Unclassified;o__Unclassified;f__Unclassified;g__Unclassified;s__Candidatus Nomurabacteria bacterium GW2011_GWF1_34_20	0	2.36001	8.62003	0	0	2.83094	0	0	0	0	0	0
k__Archaea;p__Euryarchaeota;c__Unclassified;o__Unclassified;f__Unclassified;g__Unclassified;s__uncultured marine group II_III euryarchaeote KM3_190_A12	5.49057	5.22153	28.6077	4.05542	3.69056	0	0	0	0	0	0	0
k__Viruses;p__Uroviricota;c__Caudoviricetes;o__Unclassified;f__Casjensviridae;g__Ahduovirus;s__Burkholderia virus AH2	4.93534	88.8268	523.632	0	0	0	0	0	0	0	0	0
k__Bacteria;p__Bacillota;c__Bacilli;o__Bacillales;f__Thermoactinomycetaceae;g__Kroppenstedtia;s__Kroppenstedtia eburnea	22.4215	9.30857	29.3787	11.7483	7.40168	13.2429	0	0	1.03414	0	0	0
k__Bacteria;p__Unclassified;c__Unclassified;o__Unclassified;f__Unclassified;g__Unclassified;s__candidate division NPL-UPA2 bacterium Unc8	12.981	14.8532	56.4293	25.7656	42.5941	24.8345	0	0	0	0	0	0
k__Bacteria;p__Pseudomonadota;c__Betaproteobacteria;o__Burkholderiales;f__Burkholderiaceae;g__Burkholderia;s__Burkholderia anthinoferrum	0	21.6999	4.95372	4.21342	0	24.4682	0	0	0	0	2.41751	7.95827
k__Viruses;p__Uroviricota;c__Caudoviricetes;o__Unclassified;f__Unclassified;g__Raleighvirus;s__Streptomyces phage ToastyFinz	0	20.0215	0	0	0	0	0	0	0	0	0	0
k__Viruses;p__Uroviricota;c__Caudoviricetes;o__Unclassified;f__Unclassified;g__Coopervirus;s__Coopervirus heath	0	19.1616	3.49942	0	2.70867	9.19407	0	0	0	0	0	0
k__Bacteria;p__Pseudomonadota;c__Alphaproteobacteria;o__Rhodobacterales;f__Roseobacteraceae;g__Marivita;s__Marivita hallyeonensis	7.9001	18.0312	19.209	0	0	5.4073	0	0	0	0	0	0
k__Bacteria;p__Bacillota;c__Clostridia;o__Peptostreptococcales;f__Tepidibacteraceae;g__Alkalithermobacter;s__Alkalithermobacter paradoxus	0	17.0499	6.67236	0	0	0	0	0	0	0	0	0
k__Bacteria;p__Pseudomonadota;c__Betaproteobacteria;o__Nitrosomonadales;f__Nitrosomonadaceae;g__Nitrosospira;s__Nitrosospira sp. PJA1	6.82765	10.8218	7.90542	0	1.52977	2.59625	0	0	0	0	0	0
k__Bacteria;p__Unclassified;c__Unclassified;o__Unclassified;f__Unclassified;g__Unclassified;s__Microgenomates group bacterium GW2011_GWC1_43_13	2.63021	7.50399	0	0	0	0	0	0	0	0	0	0
k__Bacteria;p__Pseudomonadota;c__Gammaproteobacteria;o__Xanthomonadales;f__Xanthomonadaceae;g__Xanthomonas;s__Xanthomonas sp. A2111	0	2.98373	8.17364	0	0	0	0	0	0	0	0	0
k__Bacteria;p__Pseudomonadota;c__Alphaproteobacteria;o__Sphingomonadales;f__Sphingomonadaceae;g__Sphingomonas;s__Sphingomonas sp. SGZ-02	0	19.3166	4.40967	0	0	5.79279	0	0	0	0	0	0
k__Bacteria;p__Actinomycetota;c__Actinomycetes;o__Mycobacteriales;f__Mycobacteriaceae;g__Mycobacterium;s__Mycobacterium sp. SWH-M3	5.5251	17.2826	6.85976	1.55978	26.4791	8.71187	0	2.63919	0	0	1.01698	0
k__Bacteria;p__Bacillota;c__Tissierellia;o__Tissierellales;f__Peptoniphilaceae;g__Peptoniphilus;s__Peptoniphilus obesi	0	40.7534	4.65166	0	1.80027	3.05535	0	0	0	0	0	0
k__Bacteria;p__Pseudomonadota;c__Alphaproteobacteria;o__Hyphomicrobiales;f__Stappiaceae;g__Pseudovibrio;s__Pseudovibrio sp. Ad46	7.44484	9.44005	4.31002	1.83296	0	5.66188	0	0	0	0	0	0
k__Bacteria;p__Bacillota;c__Bacilli;o__Bacillales;f__Bacillaceae;g__Aquibacillus;s__Aquibacillus rhizosphaerae	0	10.0656	0	0	0	0	0	0	0	0	0	0
k__Bacteria;p__Actinomycetota;c__Actinomycetes;o__Kitasatosporales;f__Streptomycetaceae;g__Streptomyces;s__Streptomyces sp. CBG31	8.61265	18.4289	3.73957	1.59036	0	0	0	0	0	2.58378	3.11077	11.3783
k__Bacteria;p__Bacteroidota;c__Flavobacteriia;o__Flavobacteriales;f__Flavobacteriaceae;g__Psychroflexus;s__Psychroflexus salis	8.82905	10.4955	5.7503	0	0	0	0	0	0	0	0	0
k__Bacteria;p__Pseudomonadota;c__Alphaproteobacteria;o__Hyphomicrobiales;f__Methylobacteriaceae;g__Methylobacterium;s__Methylobacterium sp. WL9	0	0	11.2187	1.90843	0	0	0	0	0	0	0	0
k__Viruses;p__Uroviricota;c__Caudoviricetes;o__Unclassified;f__Unclassified;g__Unclassified;s__Siphoviridae sp. ctrpg19	4.18329	7.95661	10.8982	0	0	0	0	0	0	0	0	0
k__Bacteria;p__Actinomycetota;c__Actinomycetes;o__Mycobacteriales;f__Corynebacteriaceae;g__Corynebacterium;s__Corynebacterium argentoratense	0	9.1472	0	0	2.15507	7.31499	0	0	0	0	0	0
k__Bacteria;p__Thermodesulfobacteriota;c__Desulfovibrionia;o__Desulfovibrionales;f__Desulfovibrionaceae;g__Desulfovibrio;s__Desulfovibrio sp. DS-1	0	39.048	26.9812	0	0	0	0	0	0	0	0	0
k__Bacteria;p__Candidatus Levyibacteriota;c__Unclassified;o__Unclassified;f__Unclassified;g__Unclassified;s__Candidatus Levybacteria bacterium GW2011_GWA2_40_16	0	12.9192	0	0	0	0	0	0	0	0	0	0
k__Archaea;p__Candidatus Thermoplasmatota;c__Thermoplasmata;o__Thermoplasmatales;f__Ferroplasmaceae;g__Acidiplasma;s__Acidiplasma cupricumulans	36.6029	52.1758	73.3138	21.3466	44.2167	14.6471	0	0	0	0	0	0
k__Bacteria;p__Actinomycetota;c__Actinomycetes;o__Kitasatosporales;f__Streptomycetaceae;g__Streptomyces;s__Streptomyces sp. AM8-1-1	35.1685	26.2843	28.4104	12.988	18.5873	2.8633	0	0	0	0	0	0
k__Bacteria;p__Actinomycetota;c__Actinomycetes;o__Kitasatosporales;f__Streptomycetaceae;g__Streptomyces;s__Streptomyces rubiginosohelvolus	0	27.5654	0	0	0	2.54354	0	0	5.65363	8.02678	3.22131	0
k__Bacteria;p__Actinomycetota;c__Actinomycetes;o__Kitasatosporales;f__Streptomycetaceae;g__Streptomyces;s__Streptomyces sp. MBT62	7.02793	18.1126	0	5.19093	4.72392	12.0258	0	0	0	0	4.01281	5.03233
k__Bacteria;p__Actinomycetota;c__Actinomycetes;o__Micrococcales;f__Intrasporangiaceae;g__Terrabacter;s__Terrabacter carboxydivorans	1.38563	18.4483	9.62616	0	0.931372	6.32273	1.38176	0	3.51345	1.66275	0.667295	0
k__Bacteria;p__Actinomycetota;c__Actinomycetes;o__Kitasatosporales;f__Streptomycetaceae;g__Streptomyces;s__Streptomyces kitasatoensis	0	7.00093	0	0	0	0	0	0	0	0	0	0
k__Bacteria;p__Pseudomonadota;c__Gammaproteobacteria;o__Unclassified;f__Unclassified;g__Unclassified;s__methanotrophic endosymbiont of Bathymodiolus puteoserpentis (Logatchev)	12.5009	24.0859	17.849	0	3.53587	3.00046	0	0	0	0	0	0
k__Bacteria;p__Pseudomonadota;c__Gammaproteobacteria;o__Pseudomonadales;f__Pseudomonadaceae;g__Pseudomonas;s__Pseudomonas sp. BJa3	0	9.21446	0	0	0	3.68439	0	0	0	0	0	0
k__Bacteria;p__Bacteroidota;c__Bacteroidia;o__Bacteroidales;f__Rikenellaceae;g__Alistipes;s__Alistipes timonensis	20.1454	21.409	6.69187	11.2344	15.5392	20.051	0	0	0	0	0	0
k__Bacteria;p__Spirochaetota;c__Spirochaetia;o__Spirochaetales;f__Treponemataceae;g__Brucepastera;s__Brucepastera parasyntrophica	8.72673	16.5982	0	12.5028	1.95526	5.3306	0	0	0	0	0	0
k__Bacteria;p__Pseudomonadota;c__Alphaproteobacteria;o__Sphingomonadales;f__Sphingomonadaceae;g__Rhizorhabdus;s__Rhizorhabdus starnbergensis	2.5838	9.82876	6.73123	1.90843	0	0	2.57657	0	0	0	0	2.73078
k__Bacteria;p__Actinomycetota;c__Actinomycetes;o__Kitasatosporales;f__Streptomycetaceae;g__Streptomyces;s__Streptomyces rugosispiralis	0	25.7248	0	0	0	0	0	0	0	1.54572	0	5.44554
k__Viruses;p__Uroviricota;c__Caudoviricetes;o__Unclassified;f__Unclassified;g__Predatorvirus;s__Predatorvirus predator	0	11.4969	0	0	0	0	0	0	0	0	0	0
k__Bacteria;p__Pseudomonadota;c__Alphaproteobacteria;o__Rhodobacterales;f__Roseobacteraceae;g__Actibacterium;s__Actibacterium atlanticum	17.9924	15.0482	17.133	21.2102	14.876	32	0	0	0	0	0	0
k__Bacteria;p__Candidatus Nealsonbacteria;c__Unclassified;o__Unclassified;f__Unclassified;g__Unclassified;s__Candidatus Nealsonbacteria bacterium RIFOXYC1_FULL_40_7	1.84557	12.2859	4.80802	0	0	0	0	0	0	0	0	0
k__Bacteria;p__Candidatus Gottesmanbacteria;c__Unclassified;o__Unclassified;f__Unclassified;g__Unclassified;s__Candidatus Gottesmanbacteria bacterium GW2011_GWA1_47_8	4.67282	13.3316	8.11567	0	0	0	0	0	0	0	0	0
k__Bacteria;p__Bacillota;c__Clostridia;o__Eubacteriales;f__Clostridiaceae;g__Clostridium;s__Clostridium thailandense	0	13.3033	0	0	0	0	0	0	0	0	0	0
k__Bacteria;p__Pseudomonadota;c__Alphaproteobacteria;o__Rhodobacterales;f__Paracoccaceae;g__Pararhodobacter;s__Pararhodobacter aggregans	9.89291	22.5796	8.59091	5.84564	10.6395	6.77131	0	0	0	0	0	0
k__Bacteria;p__Pseudomonadota;c__Gammaproteobacteria;o__Pseudomonadales;f__Pseudomonadaceae;g__Pseudomonas;s__Pseudomonas sp. FW306-2-11AD	0	17.1667	5.22516	4.44429	0	0	0	0	0	0	0	0
k__Bacteria;p__Pseudomonadota;c__Alphaproteobacteria;o__Rhodobacterales;f__Roseobacteraceae;g__Marivita;s__Marivita sp. S6314	11.1201	24.6756	3.21887	6.84458	3.73728	12.6855	0	0	0	0	0	0
k__Bacteria;p__Actinomycetota;c__Actinomycetes;o__Kitasatosporales;f__Streptomycetaceae;g__Streptomyces;s__Streptomyces sp. VB1	2.61456	9.94577	0	0	0	2.9826	0	0	0	0	0	0
k__Viruses;p__Uroviricota;c__Caudoviricetes;o__Unclassified;f__Unclassified;g__Unclassified;s__Podoviridae sp. ctpVR23	0	11.189	3.40568	0	0	0	0	0	0	0	0	0
k__Bacteria;p__Candidatus Woesebacteria;c__Unclassified;o__Unclassified;f__Unclassified;g__Unclassified;s__Candidatus Woesebacteria bacterium GW2011_GWA1_45_8	7.47646	14.111	8.8228	0	0	0	0	0	0	0	0	0
k__Bacteria;p__Pseudomonadota;c__Betaproteobacteria;o__Neisseriales;f__Neisseriaceae;g__Neisseria;s__Neisseria lactamica	4.24392	143.277	3.68538	0	0	0	0	0	0	0	0	0
k__Bacteria;p__Actinomycetota;c__Actinomycetes;o__Mycobacteriales;f__Corynebacteriaceae;g__Corynebacterium;s__Corynebacterium neomassiliense	10.3759	13.1566	9.01031	1.2773	1.16238	5.91823	0	0	0	0	0	0
k__Bacteria;p__Candidatus Kuenenbacteria;c__Unclassified;o__Unclassified;f__Unclassified;g__Unclassified;s__Candidatus Kuenenbacteria bacterium CG23_combo_of_CG06-09_8_20_14_all_36_9	0	14.5295	0	0	0	0	0	0	0	0	0	0
k__Bacteria;p__Actinomycetota;c__Actinomycetes;o__Mycobacteriales;f__Mycobacteriaceae;g__Mycolicibacterium;s__Mycolicibacterium lutetiense	0	8.19063	6.85215	0	0	0	0	0	0	0	0	0
k__Bacteria;p__Thermodesulfobacteriota;c__Desulfovibrionia;o__Desulfovibrionales;f__Desulfovibrionaceae;g__Solidesulfovibrio;s__Solidesulfovibrio carbinolicus	0	26.1076	0	8.11083	3.69056	6.26346	0	0	0	0	0	0
k__Bacteria;p__Actinomycetota;c__Actinomycetes;o__Kitasatosporales;f__Streptomycetaceae;g__Streptomyces;s__Streptomyces sp. NBC_00424	0	16.7929	0	0	0	0	0	0	0	2.6487	6.37786	0
k__Bacteria;p__Pseudomonadota;c__Betaproteobacteria;o__Neisseriales;f__Chromobacteriaceae;g__Vogesella;s__Vogesella alkaliphila	26.0558	14.5717	31.8031	19.2452	18.7698	25.3851	0	0	0	0	0	1.79935
k__Bacteria;p__Actinomycetota;c__Actinomycetes;o__Micrococcales;f__Micrococcaceae;g__Kocuria;s__Kocuria sp. 36	2.13226	16.2222	5.5549	0	2.86645	4.86482	0	0	0	0	0	0
k__Bacteria;p__Pseudomonadota;c__Alphaproteobacteria;o__Sphingomonadales;f__Sphingomonadaceae;g__Sphingomonas;s__Sphingomonas sp. CCH16-B10	0	13.3519	0	0	0	0	0	0	1.69523	0	0.965902	0
k__Bacteria;p__Candidatus Levyibacteriota;c__Unclassified;o__Unclassified;f__Unclassified;g__Unclassified;s__Candidatus Levybacteria bacterium GW2011_GWC2_37_7	5.66768	13.4749	4.92176	0	0	0	0	0	0	0	0	0
k__Bacteria;p__Bacillota;c__Clostridia;o__Eubacteriales;f__Clostridiaceae;g__Caloramator;s__Caloramator proteoclasticus	0	8.11111	3.70327	0	8.59936	0	0	0	0	0	0	0
k__Viruses;p__Uroviricota;c__Caudoviricetes;o__Unclassified;f__Unclassified;g__Unclassified;s__Microbacterium phage Necrophoxinus	0	34.8102	0	0	0	0	0	0	0	0	0	0
k__Bacteria;p__Pseudomonadota;c__Gammaproteobacteria;o__Oceanospirillales;f__Oleiphilaceae;g__Oleiphilus;s__Oleiphilus sp. HI0081	0	16.3813	11.2187	0	0	0	0	0	0	0	0	0
k__Bacteria;p__Candidatus Woesebacteria;c__Unclassified;o__Unclassified;f__Unclassified;g__Unclassified;s__Candidatus Woesebacteria bacterium GW2011_GWB1_44_11	2.50997	14.3219	0	0	0	2.8633	0	0	0	0	0	0
k__Archaea;p__Euryarchaeota;c__Methanomicrobia;o__Methanomicrobiales;f__Methanomicrobiaceae;g__Methanoculleus;s__Methanoculleus thermophilus	4.8005	9.13054	12.5061	3.54572	4.84008	5.47625	0	0	0	0	0	0
k__Bacteria;p__Bacillota;c__Clostridia;o__Eubacteriales;f__Acutalibacteraceae;g__Caproiciproducens;s__Caproiciproducens sp.	4.67282	10.6021	12.1735	10.3543	9.42271	0	0	0	0	0	0	0
k__Bacteria;p__Actinomycetota;c__Actinomycetes;o__Micrococcales;f__Microbacteriaceae;g__Gulosibacter;s__Gulosibacter faecalis	0	16.8777	0	0	0	0	0	0	0	0	0	0
k__Bacteria;p__Pseudomonadota;c__Gammaproteobacteria;o__Thiotrichales;f__Piscirickettsiaceae;g__Thiomicrorhabdus;s__Thiomicrorhabdus sp. ZW0627	4.30633	10.4431	20.1937	6.36144	8.68367	4.17564	0	0	0	0	0	0
k__Eukaryota;p__Basidiomycota;c__Agaricomycetes;o__Russulales;f__Bondarzewiaceae;g__Bondarzewia;s__Bondarzewia mesenterica	5.60739	10.6652	0	0	0	2.13224	0	0	0	0	0	0
k__Archaea;p__Euryarchaeota;c__Unclassified;o__Unclassified;f__Unclassified;g__Unclassified;s__uncultured marine group II_III euryarchaeote KM3_36_F10	3.77799	20.8984	6.86233	5.58096	2.3066	3.91466	0	0	0	0	0	0
k__Bacteria;p__Thermodesulfobacteriota;c__Desulfuromonadia;o__Geobacterales;f__Geobacteraceae;g__Geobacter;s__Geobacter sp. M21	0	8.84068	4.03637	0	3.12428	2.6512	0	0	0	2.78884	0	2.45626
k__Bacteria;p__Candidatus Roizmanbacteria;c__Unclassified;o__Unclassified;f__Unclassified;g__Unclassified;s__Candidatus Roizmanbacteria bacterium CG_4_8_14_3_um_filter_36_10	4.80926	12.1963	11.1368	0	2.15507	5.48624	0	0	0	0	0	0
k__Bacteria;p__Pseudomonadota;c__Gammaproteobacteria;o__Vibrionales;f__Vibrionaceae;g__Enterovibrio;s__Enterovibrio paralichthyis	10.9356	17.3329	4.74817	0	0	0	0	0	0	0	0	0
k__Bacteria;p__Pseudomonadota;c__Gammaproteobacteria;o__Alteromonadales;f__Pseudoalteromonadaceae;g__Pseudoalteromonas;s__Pseudoalteromonas sp. NJ631	4.57547	15.9547	9.27103	1.1265	2.05031	0	0	0	0	0	0	0
k__Viruses;p__Uroviricota;c__Caudoviricetes;o__Unclassified;f__Ackermannviridae;g__Kujavirus;s__Kujavirus kuja	0	16.5435	7.5532	0	0	0	0	0	0	0	0	0
k__Bacteria;p__Actinomycetota;c__Actinomycetes;o__Kitasatosporales;f__Streptomycetaceae;g__Streptomyces;s__Streptomyces sp. or3	15.5887	289.958	114.039	14.4193	10.935	4.36668	0.477143	0	0	0	0	0
k__Bacteria;p__Unclassified;c__Unclassified;o__Unclassified;f__Unclassified;g__Unclassified;s__Candidatus Dojkabacteria bacterium CG_4_10_14_3_um_filter_Dojkabacteria_WS6_41_9	4.77441	11.3511	2.07302	3.52645	3.20918	5.44649	0	0	0	0	0	0
k__Bacteria;p__Actinomycetota;c__Coriobacteriia;o__Coriobacteriales;f__Coriobacteriaceae;g__Enorma;s__Enorma massiliensis	0	10.3568	0	0	0	0	0	0	0	0	0	0
k__Archaea;p__Euryarchaeota;c__Methanobacteria;o__Methanobacteriales;f__Methanobacteriaceae;g__Methanobacterium;s__Methanobacterium sp. Maddingley MBC34	7.0846	31.9298	21.4124	8.72133	0	2.69396	0	0	0	0	0	0
k__Bacteria;p__Actinomycetota;c__Actinomycetes;o__Bifidobacteriales;f__Bifidobacteriaceae;g__Bifidobacterium;s__uncultured Bifidobacterium sp.	0	14.3219	4.35927	0	1.68711	0	0	0	0	0	0	0
k__Bacteria;p__Actinomycetota;c__Actinomycetes;o__Micrococcales;f__Microbacteriaceae;g__Microbacterium;s__Candidatus Microbacterium colombiense	0	15.1505	0	0	0	7.78876	2.26952	0	0	0	1.09602	9.6214
k__Bacteria;p__Bacillota;c__Clostridia;o__Eubacteriales;f__Clostridiaceae;g__Clostridium;s__Clostridium autoethanogenum	0	14.5295	9.95052	0	0	0	0	0	0	0	0	0
k__Bacteria;p__Pseudomonadota;c__Gammaproteobacteria;o__Chromatiales;f__Ectothiorhodospiraceae;g__Halorhodospira;s__Halorhodospira abdelmalekii	24.2254	22.0418	18.7074	23.306	68.5988	50.2962	0	5.11745	0	0	0	2.74694
k__Bacteria;p__Candidatus Shapirobacteria;c__Unclassified;o__Unclassified;f__Unclassified;g__Unclassified;s__Candidatus Shapirobacteria bacterium CG10_big_fil_rev_8_21_14_0_10_38_8	0	11.6034	0	0	0	0	0	0	0	0	0	0
k__Bacteria;p__Pseudomonadota;c__Alphaproteobacteria;o__Rhodobacterales;f__Paracoccaceae;g__Yoonia;s__Yoonia maricola	0	10.5308	0	0	2.48105	0	0	7.05262	0	0	0	0
k__Bacteria;p__Actinomycetota;c__Actinomycetes;o__Micrococcales;f__Cellulomonadaceae;g__Oerskovia;s__Oerskovia jenensis	8.96419	19.8915	7.78442	0	0	17.0434	0	0	0	0	0	0
k__Bacteria;p__Campylobacterota;c__Epsilonproteobacteria;o__Campylobacterales;f__Sulfurimonadaceae;g__Sulfuricurvum;s__Sulfuricurvum sp. RIFCSPLOWO2_12_FULL_43_24	0	11.3924	0	0	0	4.55524	0	0	0	0	0	0
k__Bacteria;p__Bacillota;c__Bacilli;o__Bacillales;f__Paenibacillaceae;g__Paenibacillus;s__Paenibacillus sp. FSL R5-0912	49.974	67.5359	2.28405	21.3699	44.1983	33.005	0	0	0	0	0	0
k__Bacteria;p__Candidatus Roizmanbacteria;c__Unclassified;o__Unclassified;f__Unclassified;g__Unclassified;s__Candidatus Roizmanbacteria bacterium RIFCSPHIGHO2_01_FULL_39_12c	0	12.0497	0	0	0	0	0	0	0	0	0	0
k__Bacteria;p__Pseudomonadota;c__Alphaproteobacteria;o__Hyphomicrobiales;f__Rhizobiaceae;g__Rhizobium;s__Rhizobium sp. RSm-3	0	12.4076	0	0	0	0	0	4.15476	0	0	0	0
k__Bacteria;p__Bacillota;c__Clostridia;o__Eubacteriales;f__Clostridiaceae;g__Clostridium;s__Clostridium rhizosphaerae	7.09765	11.4292	0	17.0474	4.47341	10.1826	0	0	0	0	0	0
k__Bacteria;p__Pseudomonadota;c__Alphaproteobacteria;o__Hyphomicrobiales;f__Unclassified;g__Unclassified;s__uncultured Rhizobiales bacterium HF4000_32B18	43.3059	23.5336	21.4894	13.7084	12.4751	35.2871	18.5078	17.7309	15.6868	7.42383	11.9173	0
k__Bacteria;p__Pseudomonadota;c__Alphaproteobacteria;o__Rickettsiales;f__Unclassified;g__Unclassified;s__Rickettsiales bacterium Ac37b	10.1269	19.1511	15.3835	9.37668	5.11985	11.5856	0	0	2.14598	0	0	5.36685
k__Bacteria;p__Bacillota;c__Clostridia;o__Eubacteriales;f__Clostridiaceae;g__Clostridium;s__Clostridium sulfidigenes	14.7233	21.0028	4.26186	5.43743	3.29882	5.59862	0	0	0	0	0	0
k__Bacteria;p__Actinomycetota;c__Actinomycetes;o__Mycobacteriales;f__Mycobacteriaceae;g__Mycobacterium;s__Mycobacterium sp. FL04-23-N47C	2.16377	16.462	1.879	3.19639	0	0	0	0	0	2.59651	2.08406	0
k__Bacteria;p__Actinomycetota;c__Actinomycetes;o__Kitasatosporales;f__Streptomycetaceae;g__Streptomyces;s__Streptomyces sp. NBC_00178	0	28.4811	0	0	2.2367	3.79604	0	0	0	0	1.60252	3.51691
k__Bacteria;p__Candidatus Yanofskybacteria;c__Unclassified;o__Unclassified;f__Unclassified;g__Unclassified;s__Candidatus Yanofskybacteria bacterium GW2011_GWA1_41_6	2.24105	6.39371	5.83831	1.65527	0	0	0	0	0	0	0	0
k__Bacteria;p__Campylobacterota;c__Desulfurellia;o__Desulfurellales;f__Desulfurellaceae;g__Desulfurella;s__Desulfurella sp.	7.50847	18.892	7.09367	0	25.6784	0	0	0	0	0	0	0
k__Bacteria;p__Pseudomonadota;c__Alphaproteobacteria;o__Hyphomicrobiales;f__Rhizobiaceae;g__Rhizobium;s__Rhizobium sp. AN70	2.50997	21.4829	4.35927	0	1.68711	0	0	0	0	0	0	0
k__Bacteria;p__Pseudomonadota;c__Betaproteobacteria;o__Neisseriales;f__Chromobacteriaceae;g__Gulbenkiania;s__Gulbenkiania indica	8.03044	13.5845	9.68113	7.57828	0	5.08707	0	0	0	0	0	0
k__Bacteria;p__Actinomycetota;c__Actinomycetes;o__Kitasatosporales;f__Streptomycetaceae;g__Streptomyces;s__Streptomyces sp. ODS05-4	0	13.0538	3.9733	0	0	5.21955	0	0	0	0	0	0
k__Bacteria;p__Candidatus Roizmanbacteria;c__Unclassified;o__Unclassified;f__Unclassified;g__Unclassified;s__Candidatus Roizmanbacteria bacterium CG_4_8_14_3_um_filter_35_14	21.7693	37.2433	37.1751	3.32357	9.56393	2.9826	0	0	0	0	0	0
k__Bacteria;p__Nitrospirota;c__Unclassified;o__Unclassified;f__Unclassified;g__Unclassified;s__Nitrospirae bacterium GWD2_44_7	18.7334	16.2318	7.94365	48.3589	38.8798	17.9228	0	0	0	0	0	0
k__Bacteria;p__Unclassified;c__Unclassified;o__Unclassified;f__Unclassified;g__Unclassified;s__Parcubacteria group bacterium GW2011_GWB1_41_5	0	8.13745	12.3843	0	0	0	0	0	0	0	0	0
k__Archaea;p__Nitrososphaerota;c__Nitrososphaeria;o__Nitrosopumilales;f__Unclassified;g__Unclassified;s__uncultured marine crenarchaeote HF4000_APKG5B22	5.35665	15.2825	0	0	0	0	0	0	0	0	0	0
k__Bacteria;p__Candidatus Nomurabacteria;c__Unclassified;o__Unclassified;f__Unclassified;g__Unclassified;s__Candidatus Nomurabacteria bacterium RIFCSPLOWO2_01_FULL_33_17	2.42677	16.155	6.32215	0	0	0	0	0	0	0	0	0
k__Viruses;p__Uroviricota;c__Caudoviricetes;o__Unclassified;f__Unclassified;g__Unclassified;s__Phage CBW1004C-Prop1	2.61456	16.1619	6.81137	0	0	0	0	0	0	0	0	0
k__Bacteria;p__Bacillota;c__Unclassified;o__Unclassified;f__Unclassified;g__Unclassified;s__Firmicutes bacterium ADurb.Bin467	5.29211	5.0328	0	0	0	9.0556	0	0	0	0	0	0
k__Viruses;p__Uroviricota;c__Caudoviricetes;o__Unclassified;f__Autographiviridae;g__Kajamvirus;s__Kajamvirus SRIP1	0	16.1699	4.92176	0	0	0	0	0	0	0	0	0
k__Bacteria;p__Pseudomonadota;c__Gammaproteobacteria;o__Pasteurellales;f__Pasteurellaceae;g__Conservatibacter;s__Conservatibacter flavescens	2.28774	10.8782	7.94659	5.06927	1.53773	0	0	0	0	0	0	0
k__Eukaryota;p__Ascomycota;c__Eurotiomycetes;o__Eurotiales;f__Aspergillaceae;g__Aspergillus;s__Aspergillus taichungensis	11.0363	0	0	8.15159	2.96728	0	0	0	0	0	0	0
k__Bacteria;p__Bacillota;c__Clostridia;o__Eubacteriales;f__Oscillospiraceae;g__Dysosmobacter;s__uncultured Dysosmobacter sp.	0	0	4.14605	10.5793	0	0	0	0	0	0	0	0
k__Bacteria;p__Actinomycetota;c__Actinomycetes;o__Kitasatosporales;f__Streptomycetaceae;g__Streptomyces;s__Streptomyces sp. Sge12	2.32405	8.84068	0	3.43316	0	2.6512	0	0	0	2.78884	0	0
k__Bacteria;p__Pseudomonadota;c__Betaproteobacteria;o__Burkholderiales;f__Comamonadaceae;g__Delftia;s__Delftia sp. ASV31	2.3743	2.25796	10.3091	3.50739	1.59592	2.70852	2.36766	0	2.00678	8.54743	5.71709	2.50937
k__Bacteria;p__Candidatus Gottesmanbacteria;c__Unclassified;o__Unclassified;f__Unclassified;g__Unclassified;s__Candidatus Gottesmanbacteria bacterium RIFCSPHIGHO2_02_FULL_39_14	8.245	29.3255	16.6817	0	5.3038	0	0	0	0	0	0	0
k__Bacteria;p__Actinomycetota;c__Actinomycetes;o__Actinomycetales;f__Unclassified;g__Unclassified;s__uncultured Actinomycetales bacterium	2.15316	12.2859	5.60936	1.59036	5.78911	2.45626	0	0	0	2.58378	0	0
k__Bacteria;p__Actinomycetota;c__Actinomycetes;o__Kitasatosporales;f__Streptomycetaceae;g__Streptomyces;s__Streptomyces sp. NBC_01336	1.66381	45.2776	0	0	0	0	0	0	0	1.99656	6.84152	1.75846
k__Viruses;p__Uroviricota;c__Caudoviricetes;o__Unclassified;f__Casjensviridae;g__Nazgulvirus;s__Burkholderia virus BcepNazgul	2.33641	11.1096	6.08675	0	0	0	0	0	0	0	0	0
k__Viruses;p__Uroviricota;c__Caudoviricetes;o__Unclassified;f__Unclassified;g__Unclassified;s__Salicola phage SCTP-2	23.9588	25.3165	9.24695	0	0	0	0	0	0	0	0	0
k__Bacteria;p__Pseudomonadota;c__Gammaproteobacteria;o__Enterobacterales;f__Enterobacteriaceae;g__Enterobacter;s__Enterobacter quasiroggenkampii	0	9.63974	0	0	2.27111	0	3.36937	0	5.71161	0	0	0
k__Bacteria;p__Actinomycetota;c__Actinomycetes;o__Micrococcales;f__Microbacteriaceae;g__Microbacterium;s__Microbacterium sp. J1-1	1.97858	9.40816	8.59091	0	0	0	0	0	0	0	0	0
k__Bacteria;p__Actinomycetota;c__Actinomycetes;o__Kitasatosporales;f__Streptomycetaceae;g__Streptomyces;s__Streptomyces baarnensis	2.69476	23.0644	4.6802	1.99039	0	18.4445	5.37445	2.57442	0	6.46738	5.19098	11.3922
k__Bacteria;p__Actinomycetota;c__Actinomycetes;o__Kitasatosporales;f__Streptomycetaceae;g__Streptomyces;s__Streptomyces cinereoruber	0	102.948	0	0	0	0	0	0	0	0	0.988469	2.16931
k__Bacteria;p__Candidatus Roizmanbacteria;c__Unclassified;o__Unclassified;f__Unclassified;g__Unclassified;s__Candidatus Roizmanbacteria bacterium CG23_combo_of_CG06-09_8_20_14_all_35_49	18.7807	34.77	23.2695	1.74427	2.54905	5.67311	0	0	0	0	0	0
k__Bacteria;p__Cyanobacteriota;c__Cyanophyceae;o__Synechococcales;f__Prochlorococcaceae;g__Prochlorococcus;s__Prochlorococcus sp. MIT 1341	8.15575	56.931	9.10591	7.21236	15.2153	1.32912	0	0	0	0	0	0
k__Bacteria;p__Candidatus Woesebacteria;c__Unclassified;o__Unclassified;f__Unclassified;g__Unclassified;s__Candidatus Woesebacteria bacterium RIFCSPHIGHO2_01_FULL_40_22	0	12.4693	1.89769	6.03597	4.1197	2.49292	0	0	0	0	0	0
k__Bacteria;p__Candidatus Curtissbacteria;c__Unclassified;o__Unclassified;f__Unclassified;g__Unclassified;s__Candidatus Curtissbacteria bacterium GW2011_GWC1_44_33	1.21338	17.3089	6.32215	0	0	1.38419	0	0	0	0	0	0
k__Viruses;p__Uroviricota;c__Caudoviricetes;o__Unclassified;f__Unclassified;g__Godonkavirus;s__Godonkavirus godonK	0	21.1208	2.1429	0	0	0	0	0	0	0	0	0
k__Bacteria;p__Actinomycetota;c__Actinomycetes;o__Kitasatosporales;f__Streptomycetaceae;g__Streptomyces;s__Streptomyces sp. NE06-03C	0	48.9895	0	0	0	0	0	0	0	0	0	0
k__Bacteria;p__Candidatus Omnitrophota;c__Unclassified;o__Unclassified;f__Unclassified;g__Unclassified;s__Omnitrophica WOR_2 bacterium GWC2_44_8	5.98971	11.3924	6.93521	0	0	0	0	0	0	0	0	0
k__Bacteria;p__Actinomycetota;c__Actinomycetes;o__Kitasatosporales;f__Streptomycetaceae;g__Streptomyces;s__Streptomyces bicolor	0	25.2315	0	0	0	0	0	0	0	0	0	0
k__Bacteria;p__Pseudomonadota;c__Gammaproteobacteria;o__Pasteurellales;f__Pasteurellaceae;g__Haemophilus;s__Haemophilus sputorum	8.61265	28.3571	5.48341	12.2977	8.10476	0	0	0	0	0	0	0
k__Bacteria;p__Candidatus Nomurabacteria;c__Unclassified;o__Unclassified;f__Unclassified;g__Unclassified;s__Candidatus Nomurabacteria bacterium RIFCSPHIGHO2_02_FULL_36_29	5.63135	16.0662	17.1157	0	0	0	0	0	0	0	0	0
k__Bacteria;p__Pseudomonadota;c__Gammaproteobacteria;o__Pseudomonadales;f__Pseudomonadaceae;g__Pseudomonas;s__Pseudomonas saliphila	0	7.50399	2.28405	1.94271	1.76793	3.00046	0	0	0	0	0	0
k__Bacteria;p__Candidatus Woesebacteria;c__Unclassified;o__Unclassified;f__Unclassified;g__Unclassified;s__Candidatus Woesebacteria bacterium RIFOXYC1_FULL_43_18	8.39322	18.6246	19.8224	8.59426	13.5374	13.2736	0	0	0	0	0	0
k__Viruses;p__Uroviricota;c__Caudoviricetes;o__Unclassified;f__Unclassified;g__Anjalivirus;s__Anjalivirus anjali	0	6.92357	2.10738	0	0	0	0	0	0	0	0	0
k__Viruses;p__Uroviricota;c__Caudoviricetes;o__Unclassified;f__Herelleviridae;g__Unclassified;s__Mammaliicoccus virus vB_MscM-PMS2	8.66932	16.489	5.0189	0	0	0	0	0	0	0	0	0
k__Bacteria;p__Bacteroidota;c__Flavobacteriia;o__Flavobacteriales;f__Weeksellaceae;g__Chryseobacterium;s__Chryseobacterium flavum	3.405	22.6671	20.6981	0	0	3.88431	0	0	0	0	0	0
k__Bacteria;p__Bacteroidota;c__Flavobacteriia;o__Flavobacteriales;f__Flavobacteriaceae;g__Polaribacter;s__Polaribacter irgensii	0	14.1601	4.31002	0	0	0	0	0	0	0	0	0
k__Bacteria;p__Campylobacterota;c__Epsilonproteobacteria;o__Campylobacterales;f__Arcobacteraceae;g__Aliarcobacter;s__Aliarcobacter thereius	17.0818	64.979	23.31	5.40722	3.2805	2.78376	0	0	0	0	0	0
k__Bacteria;p__Bacillota;c__Bacilli;o__Bacillales;f__Paenibacillaceae;g__Paenibacillus;s__Paenibacillus sp. UNC451MF	0	13.3885	0	0	0	0	0	0	0	0	0	0
k__Bacteria;p__Candidatus Roizmanbacteria;c__Unclassified;o__Unclassified;f__Unclassified;g__Unclassified;s__Candidatus Roizmanbacteria bacterium RIFCSPLOWO2_01_FULL_38_11	1.68941	15.3154	26.4744	9.86531	16.2333	38.7291	0	0	0	0	0	0
k__Bacteria;p__Actinomycetota;c__Actinomycetes;o__Kitasatosporales;f__Streptomycetaceae;g__Streptomyces;s__Streptomyces sp. SGAir0924	13.2739	206.566	69.1616	0	0	0	0	0	0	0	0	0
k__Bacteria;p__Bacteroidota;c__Bacteroidia;o__Bacteroidales;f__Prevotellaceae;g__Prevotella;s__Prevotella sp. E9-3	5.14741	8.15864	13.4099	0	0	0	0	0	0	0	0	0
k__Bacteria;p__Pseudomonadota;c__Gammaproteobacteria;o__Enterobacterales;f__Erwiniaceae;g__Pantoea;s__Pantoea sp. CTOTU49201	0	9.49369	4.33451	0	0	0	0	0	0	0	0	0
k__Bacteria;p__Thermodesulfobacteriota;c__Desulfobacteria;o__Desulfobacterales;f__Desulfobacteraceae;g__Unclassified;s__Desulfobacteraceae bacterium CG2_30_51_40	7.84367	19.8408	8.87319	23.1451	11.9522	4.71753	0	0	0	0	0	0
k__Bacteria;p__Cyanobacteriota;c__Cyanophyceae;o__Desertifilales;f__Desertifilaceae;g__Desertifilum;s__Desertifilum tharense	45.7194	47.3135	67.2555	163.829	154.718	60.0154	0	0	0	0	0	0
k__Bacteria;p__Candidatus Collierbacteria;c__Unclassified;o__Unclassified;f__Unclassified;g__Unclassified;s__Candidatus Collierbacteria bacterium CG17_big_fil_post_rev_8_21_14_2_50_45_7	6.91725	16.4458	12.0137	0	0	0	0	0	0	0	0	0
k__Bacteria;p__Actinomycetota;c__Actinomycetes;o__Mycobacteriales;f__Dietziaceae;g__Dietzia;s__Dietzia sp. CQ4	2.31182	18.2648	4.01512	10.2453	0	15.8235	0	0	0	0	0	0
k__Bacteria;p__Pseudomonadota;c__Gammaproteobacteria;o__Enterobacterales;f__Erwiniaceae;g__Unclassified;s__Erwiniaceae bacterium PD-1	3.32762	9.49369	0	0	0	0	0	0	0	0	0	0
k__Bacteria;p__Actinomycetota;c__Actinomycetes;o__Kitasatosporales;f__Streptomycetaceae;g__Streptomyces;s__Streptomyces lacrimifluminis	0	22.7023	0	0	0	15.4972	0	0	0	0	2.29927	5.04601
k__Bacteria;p__Bacillota;c__Clostridia;o__Eubacteriales;f__Clostridiaceae;g__Clostridium;s__Clostridium sp. JN-9	3.95717	23.9408	26.3701	12.6036	8.1337	27.3468	0	0	0	0	0	0
k__Bacteria;p__Bacillota;c__Bacilli;o__Lactobacillales;f__Lactobacillaceae;g__Levilactobacillus;s__Levilactobacillus namurensis	0	14.7215	0	1.42922	1.30064	13.2443	0	0	0	0	0	0
k__Bacteria;p__Actinomycetota;c__Actinomycetes;o__Propionibacteriales;f__Propionibacteriaceae;g__Tessaracoccus;s__Tessaracoccus aquimaris	10.7133	16.9806	4.65166	0	0	0	0	0	0	0	0	0
k__Bacteria;p__Candidatus Amesbacteria;c__Unclassified;o__Unclassified;f__Unclassified;g__Unclassified;s__Candidatus Amesbacteria bacterium GW2011_GWB1_47_19	0	59.0934	24.0907	0	0	0	0	0	0	0	0	0
k__Bacteria;p__Actinomycetota;c__Actinomycetes;o__Kitasatosporales;f__Streptomycetaceae;g__Streptomyces;s__Streptomyces sp. ISL-86	15.8287	43.2624	0	2.92282	17.9317	11.2601	0	0	0	0	0	0
k__Bacteria;p__Pseudomonadota;c__Gammaproteobacteria;o__Thiotrichales;f__Piscirickettsiaceae;g__Methylophaga;s__Methylophaga sp. UBA3996	0	12.377	14.1273	2.40321	4.374	11.135	0	0	0	0	0	0
k__Bacteria;p__Bacillota;c__Bacilli;o__Lactobacillales;f__Lactobacillaceae;g__Liquorilactobacillus;s__Liquorilactobacillus hordei	2.59908	12.3586	2.25702	3.83945	13.9761	11.8598	0	2.48302	0	3.11889	3.75501	0
k__Bacteria;p__Bacillota;c__Bacilli;o__Bacillales;f__Bacillaceae;g__Bacillus;s__Bacillus suaedaesalsae	0	15.5867	2.84654	9.68458	2.20332	0	0	0	0	0	0	0
k__Bacteria;p__Pseudomonadota;c__Gammaproteobacteria;o__Xanthomonadales;f__Xanthomonadaceae;g__Thermomonas;s__Thermomonas koreensis	2.55375	9.71447	2.21765	0	0	0	0	0	0	0	0	0
k__Viruses;p__Uroviricota;c__Caudoviricetes;o__Unclassified;f__Unclassified;g__Unclassified;s__Roseobacter phage CRP-6	12.5723	25.2655	15.5318	9.28607	0	6.12766	0	0	0	0	0	0
k__Bacteria;p__Bacteroidota;c__Bacteroidia;o__Bacteroidales;f__Prevotellaceae;g__Segatella;s__Segatella paludivivens	2.55375	12.1431	0	0	1.71654	0	0	0	0	0	0	0
k__Bacteria;p__Chloroflexota;c__Unclassified;o__Unclassified;f__Unclassified;g__Unclassified;s__Chloroflexi bacterium CG_4_10_14_0_8_um_filter_46_9	8.36658	22.555	10.8982	0	6.32667	1.78956	0	0	0	0	0	0
k__Bacteria;p__Pseudomonadota;c__Gammaproteobacteria;o__Enterobacterales;f__Pectobacteriaceae;g__Pectobacterium;s__Pectobacterium polonicum	4.99933	16.7348	36.1185	0	0	22.1237	0	0	0	0	0	0
k__Bacteria;p__Pseudomonadota;c__Gammaproteobacteria;o__Pseudomonadales;f__Pseudomonadaceae;g__Pseudomonas;s__Pseudomonas rhizoryzae	0	8.08495	2.46088	0	1.90481	3.23275	0	0	0	0	0	0
k__Bacteria;p__Actinomycetota;c__Actinomycetes;o__Micrococcales;f__Microbacteriaceae;g__Microbacterium;s__Microbacterium sp. SCN 71-21	6.39678	14.1944	1.85163	0	0	0	0	0	0	2.5587	0	0
k__Bacteria;p__Actinomycetota;c__Actinomycetes;o__Micrococcales;f__Microbacteriaceae;g__Microbacterium;s__Microbacterium sp. CFBP 8794	0	7.32846	0	0	0	0	0	0	0	0	0	0
k__Bacteria;p__Candidatus Levyibacteriota;c__Unclassified;o__Unclassified;f__Unclassified;g__Unclassified;s__Candidatus Levybacteria bacterium RIFCSPHIGHO2_12_FULL_37_12	15.4984	19.061	19.8874	0	0	0	0	0	0	0	0	0
k__Bacteria;p__Bacillota;c__Clostridia;o__Eubacteriales;f__Oscillospiraceae;g__Anaerotruncus;s__Anaerotruncus massiliensis (ex Togo et al. 2019)	11.936	6.81069	4.14605	0	1.60459	2.72324	0	0	0	0	0	0
k__Bacteria;p__Bacillota;c__Clostridia;o__Lachnospirales;f__Lachnospiraceae;g__Butyrivibrio;s__Butyrivibrio proteoclasticus	4.1051	15.6158	0	0	0	0	0	0	0	0	0	0
k__Bacteria;p__Actinomycetota;c__Actinomycetes;o__Micromonosporales;f__Micromonosporaceae;g__Micromonospora;s__Micromonospora sp. NBC_00421	2.12196	8.4007	0	10.6806	6.63471	0	4.23205	0	0	2.96119	0	0
k__Bacteria;p__Pseudomonadota;c__Alphaproteobacteria;o__Hyphomicrobiales;f__Rhizobiaceae;g__Ensifer;s__Ensifer sp. Root74	7.04672	13.4029	0	0	3.1577	5.35911	2.34234	0	0	0	2.26238	0
k__Bacteria;p__Pseudomonadota;c__Gammaproteobacteria;o__Alteromonadales;f__Shewanellaceae;g__Shewanella;s__Shewanella vesiculosa	25.5069	16.0284	21.2018	6.26983	12.9344	2.44428	0	0	0	0	0	0
k__Bacteria;p__Candidatus Shapirobacteria;c__Unclassified;o__Unclassified;f__Unclassified;g__Unclassified;s__Candidatus Shapirobacteria bacterium CG_4_10_14_0_8_um_filter_39_15	2.42677	18.4629	0	0	0	0	0	0	0	0	0	0
k__Bacteria;p__Cyanobacteriota;c__Cyanophyceae;o__Synechococcales;f__Merismopediaceae;g__Synechocystis;s__Synechocystis sp. FACHB-383	4.36116	42.9057	16.5848	7.24181	5.93126	10.8342	0	0	0	0	0	0
k__Bacteria;p__Pseudomonadota;c__Gammaproteobacteria;o__Pseudomonadales;f__Pseudomonadaceae;g__Pseudomonas;s__Pseudomonas sp. ABAC61	0	9.55574	8.72567	0	0	0	0	0	0	0	0	0
k__Eukaryota;p__Ascomycota;c__Sordariomycetes;o__Sordariales;f__Lasiosphaeriaceae;g__Cercophora;s__Cercophora newfieldiana	11.3598	14.4042	4.93237	0	0	0	0	0	0	0	0	0
k__Bacteria;p__Pseudomonadota;c__Betaproteobacteria;o__Neisseriales;f__Chromobacteriaceae;g__Aquitalea;s__Aquitalea sp. FJL05	4.14382	11.8223	0	0	0	0	0	0	0	0	0	0
k__Bacteria;p__Candidatus Woesebacteria;c__Unclassified;o__Unclassified;f__Unclassified;g__Unclassified;s__Candidatus Woesebacteria bacterium GW2011_GWD1_41_12	2.48161	9.44005	0	0	0	0	0	0	0	0	0	0
k__Bacteria;p__Unclassified;c__Deltaproteobacteria;o__Unclassified;f__Unclassified;g__Unclassified;s__Deltaproteobacteria bacterium CG06_land_8_20_14_3_00_44_19	2.32405	20.5313	17.4201	6.86631	9.37285	2.6512	0	0	0	0	1.11922	0
k__Archaea;p__Nitrososphaerota;c__Unclassified;o__Unclassified;f__Unclassified;g__Unclassified;s__uncultured marine thaumarchaeote KM3_89_C12	18.5202	20.1141	28.5359	11.3902	8.39197	7.76863	0	0	0	0	0	0
k__Bacteria;p__Bacillota;c__Bacilli;o__Bacillales;f__Bacillaceae;g__Marinococcus;s__Marinococcus luteus	7.70606	10.9927	3.34593	1.42295	3.8848	2.1977	0	0	0	0	0	0
k__Bacteria;p__Pseudomonadota;c__Gammaproteobacteria;o__Oceanospirillales;f__Saccharospirillaceae;g__Reinekea;s__Reinekea marina	4.67282	12.582	4.05784	0	9.42271	10.6612	0	4.46416	3.94952	5.60736	4.50069	0
k__Bacteria;p__Candidatus Omnitrophota;c__Unclassified;o__Unclassified;f__Unclassified;g__Unclassified;s__Candidatus Omnitrophica bacterium CG1_02_49_10	22.3819	34.5885	29.9642	11.7099	6.89531	3.19157	0	0	0	0	0	0
k__Bacteria;p__Bacteroidota;c__Bacteroidia;o__Bacteroidales;f__Tannerellaceae;g__Parabacteroides;s__Parabacteroides timonensis	15.0512	20.5933	30.3143	16.5222	18.5106	22.4106	0	0	0	0	0	0
k__Bacteria;p__Pseudomonadota;c__Gammaproteobacteria;o__Enterobacterales;f__Enterobacteriaceae;g__Shigella;s__Shigella sonnei	4.49142	7.08004	5.51656	15.5417	7.80587	11.1246	1.85601	0	1.57311	0	0	1.96709
k__Bacteria;p__Campylobacterota;c__Epsilonproteobacteria;o__Campylobacterales;f__Arcobacteraceae;g__Malaciobacter;s__Malaciobacter pacificus	0	12.7354	2.32583	0	0	0	0	0	0	0	0	0
k__Bacteria;p__Pseudomonadota;c__Gammaproteobacteria;o__Oceanospirillales;f__Oceanospirillaceae;g__Marinomonas;s__Marinomonas polaris	1.50426	15.7361	3.91887	0	1.01111	0	0	0	0	0	0	0
k__Bacteria;p__Pseudomonadota;c__Betaproteobacteria;o__Burkholderiales;f__Unclassified;g__Thiomonas;s__Thiomonas sp. 20-64-9	0	13.3316	0	0	0	0	0	2.23208	0	0	0	0
k__Bacteria;p__Pseudomonadota;c__Unclassified;o__Unclassified;f__Unclassified;g__Unclassified;s__Proteobacteria bacterium CAG:139	0	7.37157	0	0	0	2.94751	0	0	0	0	0	0
k__Bacteria;p__Candidatus Roizmanbacteria;c__Unclassified;o__Unclassified;f__Unclassified;g__Unclassified;s__Candidatus Roizmanbacteria bacterium RIFCSPHIGHO2_12_FULL_41_11	8.64513	40.4273	13.6348	3.90883	1.18572	4.02471	0	0	0	0	0	0
k__Bacteria;p__Pseudomonadota;c__Gammaproteobacteria;o__Moraxellales;f__Moraxellaceae;g__Psychrobacter;s__Psychrobacter sp. DAB_AL62B	7.40301	14.0805	4.2858	5.46798	3.31736	2.81504	0	0	0	0	0	0
k__Bacteria;p__Actinomycetota;c__Acidimicrobiia;o__Acidimicrobiales;f__Unclassified;g__Unclassified;s__Acidimicrobiales bacterium 20-64-4	15.5551	19.8257	15.8057	0	3.4852	17.6227	0	0	0	0	0	2.68343
k__Bacteria;p__Actinomycetota;c__Actinomycetes;o__Kitasatosporales;f__Streptomycetaceae;g__Streptomyces;s__Streptomyces sp. NBC_01744	0	21.6063	0	0	0	0	0	0	0	0	3.64711	0
k__Bacteria;p__Actinomycetota;c__Actinomycetes;o__Mycobacteriales;f__Mycobacteriaceae;g__Mycobacterium;s__Mycobacterium sp. E2238	12.5499	18.7549	3.11377	1.32422	9.64065	10.2261	5.36348	3.42556	1.51533	0	3.45359	1.89483
k__Bacteria;p__Pseudomonadota;c__Betaproteobacteria;o__Nitrosomonadales;f__Methylophilaceae;g__Unclassified;s__Methylophilaceae bacterium 17-44-8	10.9033	16.2941	30.9598	3.45142	8.65493	8.88434	1.55325	1.48805	2.63301	1.86912	1.50023	0
k__Bacteria;p__Candidatus Paceibacterota;c__Unclassified;o__Unclassified;f__Unclassified;g__Unclassified;s__Candidatus Pacebacteria bacterium CG_4_9_14_0_2_um_filter_34_50	6.81	9.71447	11.8275	0	0	0	0	0	0	0	0	0
k__Bacteria;p__Actinomycetota;c__Actinomycetes;o__Kitasatosporales;f__Streptomycetaceae;g__Streptomyces;s__Streptomyces sp. M3	0	21.1684	0	0	0	0	0	0	0	0	8.57564	6.27341
k__Bacteria;p__candidate division WWE3;c__Unclassified;o__Unclassified;f__Unclassified;g__Unclassified;s__candidate division WWE3 bacterium GW2011_GWC2_44_9	6.16437	14.4603	18.3117	97.5412	94.2173	28.4165	0	0	0	0	0	0
k__Bacteria;p__Unclassified;c__Unclassified;o__Unclassified;f__Unclassified;g__Unclassified;s__Parcubacteria group bacterium CG1_02_44_65	0	11.7118	0	0	0	0	0	0	0	0	0	0
k__Bacteria;p__Candidatus Roizmanbacteria;c__Unclassified;o__Unclassified;f__Unclassified;g__Unclassified;s__Candidatus Roizmanbacteria bacterium CG_4_8_14_3_um_filter_36_12	42.9654	34.7095	57.5217	1.46802	4.99641	16.3767	0	0	0	0	0	0
k__Bacteria;p__Candidatus Woesebacteria;c__Unclassified;o__Unclassified;f__Unclassified;g__Unclassified;s__Candidatus Woesebacteria bacterium RIFOXYA1_FULL_40_18	19.0896	24.6721	34.9786	12.3812	32.3343	24.1849	0	0	0	0	0	0
k__Bacteria;p__Pseudomonadota;c__Gammaproteobacteria;o__Pseudomonadales;f__Pseudomonadaceae;g__Pseudomonas;s__Pseudomonas sp. B11D7D	0	10.4431	4.76796	0	0	0	0	0	0	0	0	0
k__Bacteria;p__Candidatus Falkowbacteria;c__Unclassified;o__Unclassified;f__Unclassified;g__Unclassified;s__Candidatus Falkowbacteria bacterium CG1_02_37_44	3.06094	13.0993	2.65809	1.13043	0	0	0	0	0	0	0	0
k__Bacteria;p__Bacillota;c__Bacilli;o__Bacillales;f__Paenibacillaceae;g__Paenibacillus;s__Paenibacillus sp. CECT 9249	0	0	0	5.10919	9.29905	0	0	0	0	0	0	0
k__Bacteria;p__Bacillota;c__Tissierellia;o__Tissierellales;f__Tissierellaceae;g__Soehngenia;s__Soehngenia saccharolytica	2.55375	9.71447	0	1.88624	5.14962	5.82647	2.54661	2.43971	2.15846	0	7.37904	0
k__Bacteria;p__Pseudomonadota;c__Alphaproteobacteria;o__Hyphomicrobiales;f__Phyllobacteriaceae;g__Mesorhizobium;s__Mesorhizobium sp. BH1-1-5	4.72307	26.5287	16.3418	1.68976	6.25014	2.69396	0	0	0	0	0	0
k__Bacteria;p__Pseudomonadota;c__Gammaproteobacteria;o__Alteromonadales;f__Shewanellaceae;g__Shewanella;s__Shewanella metallivivens	0	19.3539	2.94546	0	0	0	0	0	0	0	0	0
k__Archaea;p__Candidatus Thermoplasmatota;c__Thermoplasmata;o__Unclassified;f__Unclassified;g__Unclassified;s__Thermoplasmata archaeon M9B1D	1.62683	13.9241	7.06364	0	0	0	0	0	0	0	0	0
k__Bacteria;p__Pseudomonadota;c__Alphaproteobacteria;o__Hyphomicrobiales;f__Nitrobacteraceae;g__Bradyrhizobium;s__Bradyrhizobium sp. BRP23	2.5838	17.2003	2.24374	0	0	0	0	0	0	0	0	0
k__Bacteria;p__Pseudomonadota;c__Betaproteobacteria;o__Neisseriales;f__Chitinibacteraceae;g__Deefgea;s__Deefgea salmonis	3.77035	11.8503	17.4388	35.2355	62.7765	29.9881	0	0	0	0	0	0
k__Bacteria;p__Actinomycetota;c__Actinomycetes;o__Kitasatosporales;f__Streptomycetaceae;g__Streptomyces;s__Streptomyces sp. DSM 41635	0	27.8482	0	0	2.46037	4.17564	0	0	0	0	10.5766	7.73721
k__Bacteria;p__Bacillota;c__Clostridia;o__Eubacteriales;f__Clostridiaceae;g__Clostridium;s__Clostridium cavendishii	10.3526	18.6395	29.7011	20.755	10.935	8.43563	0	0	0	0	0	0
k__Viruses;p__Uroviricota;c__Caudoviricetes;o__Unclassified;f__Unclassified;g__Unclassified;s__Siphoviridae sp. ctvzh6	2.5838	9.82876	4.48749	3.81686	3.47347	0	0	0	0	0	0	0
k__Bacteria;p__Bacteroidota;c__Unclassified;o__Unclassified;f__Unclassified;g__Unclassified;s__Bacteroidetes bacterium HGW-Bacteroidetes-10	19.5411	32.3998	22.3663	0	0	5.80159	0	0	0	0	0	0
k__Bacteria;p__Actinomycetota;c__Actinomycetes;o__Mycobacteriales;f__Nocardiaceae;g__Nocardia;s__Nocardia ignorata	6.01706	11.4444	0	1.84337	13.4202	0	0	0	0	0	0	0
k__Bacteria;p__Actinomycetota;c__Actinomycetes;o__Kitasatosporales;f__Streptomycetaceae;g__Streptomyces;s__Streptomyces sp. st115	0	21.7444	1.04503	0	0	0	3.60014	0	0	1.44409	6.37495	1.27187
k__Bacteria;p__Unclassified;c__Unclassified;o__Unclassified;f__Unclassified;g__Unclassified;s__Microgenomates group bacterium GW2011_GWC1_39_7b	12.5697	21.5442	24.9195	0	1.83382	2.02865	0	0	0	0	0	0
k__Bacteria;p__Actinomycetota;c__Actinomycetes;o__Kitasatosporales;f__Streptomycetaceae;g__Streptomyces;s__Streptomyces sp. NBC_00439	4.93225	113.374	0	1.37472	1.81132	9.44371	1.85601	0	0	0	9.74792	6.28681
k__Viruses;p__Uroviricota;c__Caudoviricetes;o__Unclassified;f__Autographiviridae;g__Unclassified;s__Prochlorococcus phage P-SCSP1n	0	10.8853	0	0	0	0	0	0	0	0	0	0
k__Bacteria;p__Candidatus Moraniibacteriota;c__Unclassified;o__Unclassified;f__Unclassified;g__Unclassified;s__Candidatus Moranbacteria bacterium GW2011_GWF1_35_5	0	21.5321	7.86467	5.01701	0	5.16574	0	0	0	0	0	0
k__Bacteria;p__Actinomycetota;c__Actinomycetes;o__Catenulisporales;f__Catenulisporaceae;g__Catenulispora;s__Catenulispora sp.	13.6553	10.8218	0	1.681	0	0	0	0	0	0	0	0
k__Archaea;p__Euryarchaeota;c__Methanomicrobia;o__Methanomicrobiales;f__Methanomicrobiaceae;g__Methanomicrobium;s__Methanomicrobium mobile	3.09328	11.7668	2.68617	0	0	0	0	0	0	0	0	0
k__Bacteria;p__Pseudomonadota;c__Alphaproteobacteria;o__Rhodobacterales;f__Paracoccaceae;g__Paracoccus;s__Paracoccus alkenifer	2.46767	18.774	6.42871	1.82266	1.65868	11.2601	0	0	0	0	0	0
k__Bacteria;p__Actinomycetota;c__Actinomycetes;o__Kitasatosporales;f__Streptomycetaceae;g__Streptomyces;s__Streptomyces sp. NBC_01185	0	21.6597	0	0	0	0	0	0	0	0	0	0
k__Bacteria;p__Pseudomonadota;c__Alphaproteobacteria;o__Hyphomicrobiales;f__Nitrobacteraceae;g__Tardiphaga;s__Tardiphaga sp. vice304	20.1152	16.964	22.6313	10.4656	8.16345	11.5455	0	0	0	0	0	0
k__Bacteria;p__Thermodesulfobacteriota;c__Syntrophobacteria;o__Syntrophobacterales;f__Unclassified;g__Unclassified;s__Syntrophobacterales bacterium GWF2_56_9	39.4709	40.3397	56.1539	46.7792	46.6605	45.5611	0	0	0	0	1.23703	0
k__Bacteria;p__Bacillota;c__Clostridia;o__Eubacteriales;f__Acutalibacteraceae;g__Caproiciproducens;s__uncultured Caproiciproducens sp.	11.4387	15.2295	11.9199	3.37951	0	10.4391	0	0	0	0	0	0
k__Eukaryota;p__Basidiomycota;c__Agaricomycetes;o__Agaricales;f__Omphalotaceae;g__Collybiopsis;s__Collybiopsis luxurians	5.1075	12.1431	6.65296	0	1.71654	5.82647	0	0	0	0	0	0
k__Bacteria;p__Bacillota;c__Bacilli;o__Bacillales;f__Bacillaceae;g__Virgibacillus;s__Virgibacillus necropolis	0	9.94577	0	0	0	0	0	0	0	0	0	0
k__Bacteria;p__Pseudomonadota;c__Gammaproteobacteria;o__Xanthomonadales;f__Rhodanobacteraceae;g__Luteibacter;s__Luteibacter flocculans	0	72.8359	47.2941	18.8077	4.27891	3.63099	0	0	0	0	0	0
k__Bacteria;p__Pseudomonadota;c__Alphaproteobacteria;o__Rhodospirillales;f__Acetobacteraceae;g__Novacetimonas;s__Novacetimonas maltaceti	1.6513	12.5631	1.43397	2.43935	0	3.76749	1.64668	0	1.39569	0	1.59047	0
k__Bacteria;p__Candidatus Buchananbacteria;c__Unclassified;o__Unclassified;f__Unclassified;g__Unclassified;s__Candidatus Buchananbacteria bacterium RIFCSPHIGHO2_02_FULL_45_11b	6.61703	22.5974	17.1155	23.2426	26.0039	3.77425	0	0	0	0	0	0
k__Bacteria;p__Actinomycetota;c__Actinomycetes;o__Kitasatosporales;f__Streptomycetaceae;g__Streptomyces;s__Streptomyces sp. ScaeMP-e83	0	26.3825	0	0	0	5.27449	0	0	0	5.54833	0	14.66
k__Bacteria;p__Actinomycetota;c__Actinomycetes;o__Kitasatosporales;f__Streptomycetaceae;g__Streptomyces;s__Streptomyces sp. DH18	0	19.8915	0	0	0	0	0	0	0	0	0	0
k__Bacteria;p__Deinococcota;c__Deinococci;o__Thermales;f__Thermaceae;g__Oceanithermus;s__Oceanithermus desulfurans	5.26042	10.0053	2.28405	0	3.53587	3.00046	0	0	0	0	0	0
k__Viruses;p__Uroviricota;c__Caudoviricetes;o__Unclassified;f__Herelleviridae;g__Okubovirus;s__Bacillus phage SPO1L4	32.3417	32.1875	28.7384	0.555536	1.01111	22.3082	0	0	0	0	0	0
k__Bacteria;p__Pseudomonadota;c__Alphaproteobacteria;o__Rhodobacterales;f__Paracoccaceae;g__Xinfangfangia;s__Xinfangfangia sp. CPCC 101601	12.7688	19.4289	11.0883	0	0	0	0	0	0	0	0	0
k__Archaea;p__Euryarchaeota;c__Methanomicrobia;o__Methanosarcinales;f__Methanosarcinaceae;g__Methanomethylovorans;s__Methanomethylovorans sp. PtaU1.Bin093	12.919	24.5719	3.73957	0	0	0	0	0	0	0	0	0
k__Bacteria;p__Cyanobacteriota;c__Cyanophyceae;o__Synechococcales;f__Synechococcaceae;g__Synechococcus;s__Synechococcus sp. CBW1002	11.2627	35.7028	0	5.54587	7.57038	4.28271	0	0	0	0	0	0
k__Bacteria;p__Pseudomonadota;c__Alphaproteobacteria;o__Candidatus Pelagibacterales;f__Candidatus Pelagibacteraceae;g__Pelagibacter;s__Candidatus Pelagibacter sp. TMED142	0	7.59495	6.93521	0	0	0	0	0	0	0	0	0
k__Bacteria;p__Bacillota;c__Clostridia;o__Eubacteriales;f__Oscillospiraceae;g__Subdoligranulum;s__uncultured Subdoligranulum sp.	6.89117	13.8182	15.4259	9.07506	14.9014	4.35719	0	0	0	0	0	0
k__Bacteria;p__Candidatus Collierbacteria;c__Unclassified;o__Unclassified;f__Unclassified;g__Unclassified;s__Candidatus Collierbacteria bacterium GW2011_GWA2_42_17	0	10.0053	0	0	0	0	0	0	0	0	0	0
k__Bacteria;p__Actinomycetota;c__Actinomycetes;o__Mycobacteriales;f__Mycobacteriaceae;g__Mycobacterium;s__Mycobacterium parascrofulaceum	10.9061	21.0514	14.171	10.6622	13.838	22.4572	0	0	0	0	0	0
k__Bacteria;p__Pseudomonadota;c__Alphaproteobacteria;o__Hyphomicrobiales;f__Boseaceae;g__Bosea;s__Bosea sp. 67-29	1.80759	9.28272	0	21.0948	2.43	8.24818	0	0	0	0	0	6.87752
k__Bacteria;p__Actinomycetota;c__Actinomycetes;o__Mycobacteriales;f__Mycobacteriaceae;g__Mycobacterium;s__Mycobacterium sp. IDR2000157661	9.48673	24.2808	0	0	6.84838	6.68102	0	0	0	0	0	0
k__Bacteria;p__Pseudomonadota;c__Alphaproteobacteria;o__Rhodobacterales;f__Roseobacteraceae;g__Jannaschia;s__Jannaschia sp. EhC01	14.5535	26.9962	44.3114	5.30886	5.95812	19.8131	0	0	0	1.0059	0	0.88594
k__Archaea;p__Euryarchaeota;c__Thermococci;o__Thermococcales;f__Thermococcaceae;g__Thermococcus;s__Thermococcus sp. 18S1	6.72314	6.39371	1.9461	0	0	0	0	0	0	0	0	0
k__Bacteria;p__Pseudomonadota;c__Gammaproteobacteria;o__Chromatiales;f__Ectothiorhodospiraceae;g__Thioalkalivibrio;s__Thioalkalivibrio sp. ALJT	11.5591	25.2332	1.67297	5.69181	2.58987	10.9885	0	0	0	0	0	0
k__Bacteria;p__Cyanobacteriota;c__Cyanophyceae;o__Nostocales;f__Aphanizomenonaceae;g__Dolichospermum;s__Dolichospermum lemmermannii	12.6705	14.058	5.50149	0.779888	1.41945	14.4541	0	0	0	0	0	0
k__Viruses;p__Unclassified;c__Unclassified;o__Unclassified;f__Unclassified;g__Unclassified;s__Cedratvirus lausannensis	2.22967	14.8429	1.93623	1.64687	5.99482	0	0	0	0	0	0	0
k__Bacteria;p__Actinomycetota;c__Actinomycetes;o__Kitasatosporales;f__Streptomycetaceae;g__Streptomyces;s__Streptomyces sp. ME01-18a	0	58.4227	0	0	0	0	0	0	0	3.68596	1.06835	0
k__Bacteria;p__Pseudomonadota;c__Gammaproteobacteria;o__Enterobacterales;f__Morganellaceae;g__Xenorhabdus;s__Xenorhabdus sp. SF857	0	21.9854	0	0	0	0	0	0	0	0	0	0
k__Bacteria;p__Bacillota;c__Clostridia;o__Eubacteriales;f__Clostridiales Family XVI. Incertae Sedis;g__Carboxydocella;s__Carboxydocella sp. JDF658	4.6481	8.84068	0	0	1.56214	2.6512	0	0	0	0	0	0
k__Bacteria;p__Actinomycetota;c__Actinomycetes;o__Kitasatosporales;f__Streptomycetaceae;g__Streptomyces;s__Streptomyces sp. V2I9	0	150.601	0.980557	0	0	0	0	0	0	3.67388	5.53008	25.8013
k__Bacteria;p__Pseudomonadota;c__Betaproteobacteria;o__Neisseriales;f__Neisseriaceae;g__Snodgrassella;s__Snodgrassella sp. CFCC 13594	3.05031	13.9768	9.15062	1.84337	0	6.32673	0	0	0	0	0	0
k__Bacteria;p__Pseudomonadota;c__Alphaproteobacteria;o__Rhodospirillales;f__Acetobacteraceae;g__Brytella;s__Brytella acorum	2.5838	25.0548	14.3487	17.8612	13.2793	16.3975	0	0	0	0	0	0
k__Bacteria;p__Unclassified;c__Unclassified;o__Unclassified;f__Unclassified;g__Unclassified;s__uncultured bacterium DX-7F-24	0	13.0538	11.3632	34.6307	12.4708	28.1196	0	0	0	0	0	0
k__Viruses;p__Uroviricota;c__Caudoviricetes;o__Unclassified;f__Unclassified;g__Unclassified;s__Caudoviricetes sp. vir524	7.74001	25.2748	33.5055	0	0	0	0	0	0	0	0	0
k__Eukaryota;p__Ascomycota;c__Sordariomycetes;o__Glomerellales;f__Plectosphaerellaceae;g__Plectosphaerella;s__Plectosphaerella sp.	0	48.6016	0	0	0	5.38792	0	0	0	0	4.54908	0
k__Viruses;p__Uroviricota;c__Caudoviricetes;o__Unclassified;f__Unclassified;g__Unclassified;s__Vibrio phage vB_VhaM_VH-8	0	39.7636	1.51967	0	0	1.99632	0	0	0	0	0	0
k__Viruses;p__Uroviricota;c__Caudoviricetes;o__Unclassified;f__Unclassified;g__Ronaldovirus;s__Gordonia phage Keelan	14.8589	37.6671	28.5424	0	0	4.43431	0	0	0	0	0	0
k__Eukaryota;p__Ascomycota;c__Sordariomycetes;o__Sordariales;f__Naviculisporaceae;g__Rhypophila;s__Rhypophila decipiens	0	25.7853	0	0	0	0	0	0	0	0	0	0
k__Bacteria;p__Bacillota;c__Clostridia;o__Eubacteriales;f__Clostridiaceae;g__Isachenkonia;s__Isachenkonia alkalipeptolytica	108.264	141.237	127.357	11.9378	9.93588	2.53069	0	0	0	0	0	0
k__Bacteria;p__Myxococcota;c__Myxococcia;o__Myxococcales;f__Unclassified;g__Unclassified;s__uncultured Myxococcales bacterium	7.89063	12.288	16.1284	10.4995	13.3768	16.3616	0	0	0	0	0	0
k__Viruses;p__Uroviricota;c__Caudoviricetes;o__Unclassified;f__Mesyanzhinovviridae;g__Abidjanvirus;s__Abidjanvirus ZC01	4.72307	15.7207	2.05073	5.2328	7.93669	0	0	0	0	0	0	0
k__Bacteria;p__Candidatus Roizmanbacteria;c__Unclassified;o__Unclassified;f__Unclassified;g__Unclassified;s__Candidatus Roizmanbacteria bacterium RIFOXYB1_FULL_41_27	9.85486	14.7274	11.003	2.0797	0	4.81804	0	0	0	0	0	0
k__Bacteria;p__Bacillota;c__Clostridia;o__Eubacteriales;f__Oscillospiraceae;g__Marasmitruncus;s__Marasmitruncus massiliensis	3.02928	9.82876	12.7661	4.1459	0	3.4557	0	0	0	0	0	0
k__Bacteria;p__Bacillota;c__Clostridia;o__Eubacteriales;f__Clostridiaceae;g__Clostridium;s__Clostridium sp. CAG:1013	3.51396	16.3355	2.13093	12.9773	17.6949	2.79931	0	0	0	0	0	0
k__Bacteria;p__Actinomycetota;c__Actinomycetes;o__Mycobacteriales;f__Mycobacteriaceae;g__Mycobacterium;s__Mycobacterium sp. E2497	13.7809	56.2042	15.6831	2.55459	10.7772	18.7678	0	0	0	0	0	0
k__Viruses;p__Uroviricota;c__Caudoviricetes;o__Unclassified;f__Unclassified;g__Woodruffvirus;s__Woodruffvirus TP1604	4.39245	412.814	17.1256	0	0	0	0	3.46802	0	0	0	0
k__Bacteria;p__Actinomycetota;c__Actinomycetes;o__Mycobacteriales;f__Mycobacteriaceae;g__Mycobacterium;s__Mycobacterium sp. ELW1	7.0383	41.356	7.25408	11.865	10.5805	39.7437	0	3.84982	0	8.44592	0	0
k__Bacteria;p__Actinomycetota;c__Actinomycetes;o__Kitasatosporales;f__Streptomycetaceae;g__Streptomyces;s__Streptomyces sp. NBC_01022	0	90.0899	1.54428	0	0	7.20974	0	0	0	5.43393	4.81323	11.4655
k__Bacteria;p__Pseudomonadota;c__Gammaproteobacteria;o__Thiotrichales;f__Piscirickettsiaceae;g__Methylophaga;s__Methylophaga sp. UBA5088	2.42677	30.0022	6.32215	0	8.15593	0	0	0	0	0	0	0
k__Bacteria;p__Pseudomonadota;c__Alphaproteobacteria;o__Rhodobacterales;f__Roseobacteraceae;g__Pacificoceanicola;s__Pacificoceanicola onchidii	47.9343	49.3231	41.6934	0	7.18506	14.085	0	0	0	0	1.45678	2.27565
k__Bacteria;p__Ignavibacteriota;c__Ignavibacteria;o__Unclassified;f__Unclassified;g__Unclassified;s__Ignavibacteria bacterium RIFOXYC2_FULL_35_16	17.025	24.2862	8.87062	1.25749	0	1.94216	0	0	0	0	0	0
k__Viruses;p__Uroviricota;c__Caudoviricetes;o__Unclassified;f__Unclassified;g__Unclassified;s__Siphoviridae sp. ctBLh2	13.8418	33.9976	13.8898	17.9231	5.37561	6.66699	0	0	0	4.42934	0	0
k__Bacteria;p__Actinomycetota;c__Actinomycetes;o__Kitasatosporales;f__Streptomycetaceae;g__Streptomyces;s__Streptomyces sp. NBC_01174	0	51.388	0	0	0	0	0	0	0	0	0	0
k__Bacteria;p__Unclassified;c__Unclassified;o__Unclassified;f__Unclassified;g__Unclassified;s__uncultured bacterium E1_6	2.76255	7.88155	7.19692	0	0	3.15143	0	0	0	0	0	0
k__Bacteria;p__Cyanobacteriota;c__Cyanophyceae;o__Chroococcales;f__Microcystaceae;g__Microcystis;s__Microcystis sp. LE19-84.1B	3.05031	20.3059	7.94659	2.25301	2.05031	0	0	0	0	0	0	0
k__Bacteria;p__Campylobacterota;c__Epsilonproteobacteria;o__Campylobacterales;f__Arcobacteraceae;g__Halarcobacter;s__Halarcobacter ebronensis	3.5423	13.4749	0	0	4.76201	0	0	0	0	0	0	0
k__Bacteria;p__Actinomycetota;c__Actinomycetes;o__Kitasatosporales;f__Streptomycetaceae;g__Streptomyces;s__Streptomyces sp. ATCC 700974	1.74998	23.2993	0	2.58513	0	3.99264	6.98036	0	1.4791	0	2.52828	9.24766
k__Bacteria;p__Actinomycetota;c__Actinomycetes;o__Mycobacteriales;f__Mycobacteriaceae;g__Mycobacterium;s__Mycobacterium sp. djl-10	0	9.71447	0	0	0	0	0	0	0	0	0	0
k__Bacteria;p__Actinomycetota;c__Actinomycetes;o__Kitasatosporales;f__Streptomycetaceae;g__Streptomyces;s__Streptomyces sp. NBC_00236	0	102.822	1.3921	0	0	0	0	3.063	0	1.77472	7.14635	10.4608
k__Bacteria;p__Bacillota;c__Erysipelotrichia;o__Erysipelotrichales;f__Erysipelotrichaceae;g__Erysipelothrix;s__Erysipelothrix larvae	3.85303	10.9927	3.34593	2.84591	2.58987	0	0	0	0	0	0	0
k__Bacteria;p__Actinomycetota;c__Actinomycetes;o__Kitasatosporales;f__Streptomycetaceae;g__Streptomyces;s__Streptomyces sp. JH010	0	17.5268	0	0	1.37643	1.16801	0	0	0.865396	0	2.46541	6.49276
k__Viruses;p__Uroviricota;c__Caudoviricetes;o__Unclassified;f__Unclassified;g__Unclassified;s__Pseudomonas phage Psp6	0	13.5373	1.76591	0	0	0	0	0	0	0	0	0
k__Bacteria;p__Unclassified;c__Unclassified;o__Unclassified;f__Unclassified;g__Unclassified;s__uncultured marine bacterium MedDCM-OCT-S09-C199	6.15764	5.85592	7.12965	6.06417	8.27789	9.36592	0	0	0	0	0	0
k__Bacteria;p__Candidatus Azambacteria;c__Unclassified;o__Unclassified;f__Unclassified;g__Unclassified;s__Candidatus Azambacteria bacterium RIFOXYA1_FULL_42_37	5.89591	11.214	7.67993	0	0	0	0	0	0	0	0	0
k__Bacteria;p__Pseudomonadota;c__Gammaproteobacteria;o__Pseudomonadales;f__Pseudomonadaceae;g__Pseudomonas;s__Pseudomonas sp. TMW22091	6.79245	12.9192	0	3.34467	0	5.16574	0	0	0	0	0	0
k__Viruses;p__Uroviricota;c__Caudoviricetes;o__Unclassified;f__Unclassified;g__Unclassified;s__Psychrobacter phage vB_PmaS_Y8A	2.10165	7.99468	3.65011	0	0	4.79499	0	0	0	0	0	0
k__Bacteria;p__Pseudomonadota;c__Gammaproteobacteria;o__Oceanospirillales;f__Unclassified;g__Unclassified;s__Oceanospirillales bacterium LUC14_002_19_P2	10.1364	0	0	0	0	0	0	0	0	0	0	0
k__Bacteria;p__Bacillota;c__Clostridia;o__Eubacteriales;f__Acutalibacteraceae;g__Caproiciproducens;s__Caproiciproducens galactitolivorans	5.1075	14.077	1.76591	6.39226	0	2.3198	0	0	0	0	0	0
k__Bacteria;p__Actinomycetota;c__Actinomycetes;o__Kitasatosporales;f__Streptomycetaceae;g__Streptomyces;s__Streptomyces sp. NBC_01260	0	13.4749	0	0	0	0	0	0	0	0	0	0
k__Eukaryota;p__Basidiomycota;c__Agaricomycetes;o__Boletales;f__Suillaceae;g__Suillus;s__Suillus subluteus	2.67833	19.1032	1.16292	4.94563	3.60055	1.52767	0	0	0	0	0	0
k__Bacteria;p__Pseudomonadota;c__Gammaproteobacteria;o__Pseudomonadales;f__Pseudomonadaceae;g__Pseudomonas;s__Pseudomonas sp. GL-RE-29	0	21.6999	9.90744	0	0	0	0	0	0	0	0	0
k__Archaea;p__Euryarchaeota;c__Unclassified;o__Unclassified;f__Unclassified;g__Unclassified;s__uncultured marine group II_III euryarchaeote AD1000_86_F07	6.01706	14.3056	2.61258	6.66644	2.02222	3.43203	0	0	0	0	0	0
k__Bacteria;p__Actinomycetota;c__Actinomycetes;o__Micrococcales;f__Microbacteriaceae;g__Microbacterium;s__Microbacterium sp. KSW2-21	0	9.60281	0	0	0	0	0	0	0	0	0	0
k__Bacteria;p__Actinomycetota;c__Actinomycetes;o__Mycobacteriales;f__Mycobacteriaceae;g__Mycolicibacterium;s__Mycolicibacterium sp. 050232	0	11.9349	0	0	0	0	0	2.39789	0	0	0	0
k__Bacteria;p__Pseudomonadota;c__Alphaproteobacteria;o__Sphingomonadales;f__Sphingomonadaceae;g__Sphingopyxis;s__Sphingopyxis sp. H107	0	12.1431	0	0	0	0	0	0	0	0	0	0
k__Bacteria;p__Actinomycetota;c__Actinomycetes;o__Mycobacteriales;f__Mycobacteriaceae;g__Mycobacterium;s__Mycobacterium sp. Soil538	20.5088	27.6924	12.4439	25.9761	37.1755	31.4221	5.40762	0	6.87509	0	2.3741	5.73127
k__Bacteria;p__Pseudomonadota;c__Alphaproteobacteria;o__Rhodobacterales;f__Paracoccaceae;g__Nioella;s__Nioella nitratireducens	19.4865	0	0	0	20.184	9.11048	0	0	0	0	0	0
k__Archaea;p__Euryarchaeota;c__Halobacteria;o__Halobacteriales;f__Haloarculaceae;g__Halapricum;s__Halapricum sp. CBA1109	19.802	5.13593	4.68979	3.98893	4.84008	10.268	0	0	0	0	0	0
k__Bacteria;p__Candidatus Roizmanbacteria;c__Unclassified;o__Unclassified;f__Unclassified;g__Unclassified;s__Candidatus Roizmanbacteria bacterium CG_4_9_14_0_2_um_filter_39_13	11.5055	14.5192	5.72939	0	0	0	0	0	0	0	0	0
k__Bacteria;p__Candidatus Levyibacteriota;c__Unclassified;o__Unclassified;f__Unclassified;g__Unclassified;s__Candidatus Levybacteria bacterium RIFCSPLOWO2_01_FULL_39_24	17.0581	4.05556	5.5549	0	0	0	0	0	0	0	0	0
k__Bacteria;p__Pseudomonadota;c__Gammaproteobacteria;o__Xanthomonadales;f__Xanthomonadaceae;g__Xanthomonas;s__Xanthomonas dyei	2.11176	14.058	14.6706	0	0	7.22707	0	0	0	0	0	0
k__Bacteria;p__Actinomycetota;c__Actinomycetes;o__Mycobacteriales;f__Mycobacteriaceae;g__Mycobacterium;s__Mycobacterium sp. E183	2.31182	15.3898	0	3.41509	1.55392	2.63725	0	0	0	0	0	0
k__Bacteria;p__Pseudomonadota;c__Alphaproteobacteria;o__Rhodobacterales;f__Paracoccaceae;g__Thioclava;s__Thioclava sp. DLFJ5-1	0	10.4431	3.17864	0	0	4.17564	0	0	0	0	0	0
k__Bacteria;p__Candidatus Raymondbacteria;c__Unclassified;o__Unclassified;f__Unclassified;g__Unclassified;s__Candidatus Raymondbacteria bacterium RIFOXYD12_FULL_49_13	0	18.281	5.07562	4.62886	15.7148	4.60558	2.22344	5.98709	12.835	2.67559	1.07377	2.35651
k__Viruses;p__Uroviricota;c__Caudoviricetes;o__Unclassified;f__Unclassified;g__Unclassified;s__Bdellovibrio phage phi1422	0	11.9349	8.17364	0	0	0	0	0	0	0	0	0
k__Bacteria;p__Actinomycetota;c__Actinomycetes;o__Micrococcales;f__Microbacteriaceae;g__Salinibacterium;s__Salinibacterium sp. ZJ77	0	11.8671	0	0	0	8.54108	0	0	0	0	0	0
k__Bacteria;p__Pseudomonadota;c__Betaproteobacteria;o__Burkholderiales;f__Burkholderiaceae;g__Caballeronia;s__Caballeronia sp. NCF4	0	15.3293	0	0	0	0	0	0	0	0	0	0
k__Bacteria;p__Unclassified;c__Unclassified;o__Unclassified;f__Unclassified;g__Unclassified;s__Parcubacteria group bacterium GW2011_GWF1_45_5	3.20617	72.1736	61.6277	3.41509	2.15507	14.63	0	0	0	0	0	0
k__Viruses;p__Uroviricota;c__Caudoviricetes;o__Unclassified;f__Unclassified;g__Unclassified;s__Nitrincola phage 1M3-16	2.15316	22.5242	39.2655	0	0	4.91252	0	0	0	0	0	0
k__Archaea;p__Euryarchaeota;c__Thermococci;o__Thermococcales;f__Thermococcaceae;g__Pyrococcus;s__Pyrococcus sp. ST04	21.6911	23.2068	0	2.00267	1.8225	0	0	0	2.2917	0	0	0
k__Bacteria;p__Pseudomonadota;c__Gammaproteobacteria;o__Alteromonadales;f__Shewanellaceae;g__Shewanella;s__Shewanella yunxiaonensis	0	45.8197	23.289	2.01511	2.95245	0	0	0	0	0	0	0
k__Bacteria;p__Actinomycetota;c__Actinomycetes;o__Kitasatosporales;f__Streptomycetaceae;g__Streptomyces;s__Streptomyces deccanensis	8.88185	10.3997	5.92948	8.74052	10.4043	8.05296	3.635	0	0	0	3.51091	3.85255
k__Bacteria;p__Pseudomonadota;c__Gammaproteobacteria;o__Enterobacterales;f__Erwiniaceae;g__Buchnera;s__Buchnera aphidicola	5.19817	14.8304	0	0	0	2.96495	0	0	0	0	0	0
k__Bacteria;p__Pseudomonadota;c__Gammaproteobacteria;o__Oceanospirillales;f__Halomonadaceae;g__Halomonas;s__Halomonas sp. ANAO-440	0	10.8218	1.97636	0	0	0	0	0	0	0	0	0
k__Bacteria;p__Pseudomonadota;c__Gammaproteobacteria;o__Pasteurellales;f__Pasteurellaceae;g__Actinobacillus;s__Actinobacillus minor	2.42677	16.155	16.8591	0	0	0	0	0	0	0	0	0
k__Bacteria;p__Actinomycetota;c__Actinomycetes;o__Micromonosporales;f__Micromonosporaceae;g__Micromonospora;s__Micromonospora sp. TSRI0369	0	14.7431	2.24374	0	0	2.94751	0	0	2.18385	0	3.73293	5.46156
k__Bacteria;p__Unclassified;c__Unclassified;o__Unclassified;f__Unclassified;g__Unclassified;s__uncultured bacterium A1Q1_fos_140	0	10.3782	2.36917	0	0	0	0	0	0	0	0	0
k__Bacteria;p__Pseudomonadota;c__Gammaproteobacteria;o__Pseudomonadales;f__Pseudomonadaceae;g__Pseudomonas;s__Pseudomonas sp. A-1	0	13.2191	9.2283	0	0	0	0	0	0	0	0	0
k__Bacteria;p__Pseudomonadota;c__Betaproteobacteria;o__Burkholderiales;f__Burkholderiaceae;g__Pandoraea;s__Pandoraea sp. E26	0	20.5437	0	0	0	0	0	0	0	0	0	0
k__Bacteria;p__Pseudomonadota;c__Gammaproteobacteria;o__Moraxellales;f__Moraxellaceae;g__Acinetobacter;s__Acinetobacter sp. ESL0695	5.63135	21.4217	0	0	0	0	0	0	0	0	0	0
k__Viruses;p__Uroviricota;c__Caudoviricetes;o__Unclassified;f__Unclassified;g__Unclassified;s__Serratia phage Tsm2	11.7132	0	11.0242	0	0	3.34051	0	0	0	0	0	0
k__Bacteria;p__Unclassified;c__Deltaproteobacteria;o__Unclassified;f__Unclassified;g__Unclassified;s__uncultured delta proteobacterium HF0010_08B07	12.0341	0	0	0	0	0	0	0	0	0	0	0
k__Bacteria;p__Pseudomonadota;c__Betaproteobacteria;o__Burkholderiales;f__Burkholderiaceae;g__Burkholderia;s__Burkholderia sp. MSHR3999	24.5434	39.0422	37.4045	20.7608	44.8508	39.9995	0	0	0	0	0	0
k__Bacteria;p__Pseudomonadota;c__Alphaproteobacteria;o__Hyphomicrobiales;f__Nitrobacteraceae;g__Bradyrhizobium;s__Bradyrhizobium sp. USDA 4545	30.7337	20.5611	23.5542	0	0	22.605	3.29337	0	0	0	0	0
k__Bacteria;p__Pseudomonadota;c__Betaproteobacteria;o__Ferrovales;f__Ferrovaceae;g__Ferrovum;s__Ferrovum sp. JA12	8.1847	0	2.36917	0	0	0	0	0	0	0	0	0
k__Bacteria;p__Pseudomonadota;c__Betaproteobacteria;o__Rhodocyclales;f__Zoogloeaceae;g__Azoarcus;s__uncultured Azoarcus sp.	16.5406	1.74779	6.38387	6.78731	2.47067	8.38622	0	0	0	2.2054	0	3.88479
k__Bacteria;p__Actinomycetota;c__Actinomycetes;o__Micrococcales;f__Demequinaceae;g__Demequina;s__Demequina oxidasica	16.4016	5.96746	0	15.3927	2.81186	8.49677	0	0	0	0	0	0
k__Bacteria;p__Bacillota;c__Clostridia;o__Eubacteriales;f__Unclassified;g__Unclassified;s__Clostridiales bacterium 38_11	7.89063	0	0	0	0	0	0	0	0	0	0	0
k__Bacteria;p__Bacillota;c__Clostridia;o__Eubacteriales;f__Acutalibacteraceae;g__Caproiciproducens;s__Caproiciproducens faecalis	40.9797	48.4249	33.4266	11.417	19.4303	26.825	4.65976	0	0	0	3.37552	0
k__Bacteria;p__Bacillota;c__Bacilli;o__Bacillales;f__Bacillaceae;g__Salipaludibacillus;s__Salipaludibacillus neizhouensis	15.4664	2.94171	1.34309	0	1.03959	0	0	0	0	0	0	0
k__Bacteria;p__Actinomycetota;c__Coriobacteriia;o__Coriobacteriales;f__Coriobacteriaceae;g__Collinsella;s__Collinsella sp. AM23-17	15.8763	1.6776	11.145	0	10.9328	2.01236	0	0	0	0	3.44491	0
k__Bacteria;p__Cyanobacteriota;c__Cyanophyceae;o__Chroococcales;f__Microcystaceae;g__Microcystis;s__Microcystis sp. M137S2	11.0601	3.0052	2.74415	0	0	1.80243	0	0	0	0	0	0
k__Bacteria;p__Bacillota;c__Bacilli;o__Bacillales;f__Paenibacillaceae;g__Paenibacillus;s__Paenibacillus sp. MZ04-78.2	28.3157	29.1629	30.3165	2.05338	2.49152	10.7924	0	0	0	1.11201	0	0
k__Bacteria;p__Candidatus Gracilibacteria;c__Unclassified;o__Unclassified;f__Unclassified;g__Unclassified;s__Candidatus Gracilibacteria bacterium 28_42_T64	11.9252	5.67044	0	2.93605	0	0	0	0	0	0	0	0
k__Bacteria;p__Bacillota;c__Clostridia;o__Eubacteriales;f__Acutalibacteraceae;g__Acutalibacter;s__Acutalibacter sp. 1XD8-36	12.253	18.1077	13.3059	1.88624	6.60775	11.4337	0	0	0	0	0	0
k__Bacteria;p__Bacillota;c__Bacilli;o__Bacillales;f__Planococcaceae;g__Jeotgalibacillus;s__Jeotgalibacillus proteolyticus	9.92645	2.36001	6.46503	0	0	2.83094	0	0	0	0	0	0
k__Bacteria;p__Bacillota;c__Tissierellia;o__Tissierellales;f__Peptoniphilaceae;g__Anaerococcus;s__Anaerococcus tetradius	10.156	2.41458	6.61451	3.75067	8.53309	11.5856	0	0	0	0	0	0
k__Bacteria;p__Pseudomonadota;c__Alphaproteobacteria;o__Rhodobacterales;f__Paracoccaceae;g__Roseibaca;s__Roseibaca ekhonensis	22.9457	3.11733	0	9.68458	8.81328	0	3.26879	0	0	0	0	0
k__Bacteria;p__Actinomycetota;c__Actinomycetes;o__Actinomycetales;f__Actinomycetaceae;g__Buchananella;s__Buchananella hordeovulneris	8.13417	0	4.70909	0	1.8225	3.09307	0	0	0	0	0	0
k__Bacteria;p__Bacteroidota;c__Unclassified;o__Unclassified;f__Unclassified;g__Unclassified;s__Bacteroidetes bacterium MED-G21	17.2737	0	4.2858	0	3.31736	0	0	0	0	0	0	0
k__Bacteria;p__Spirochaetota;c__Spirochaetia;o__Leptospirales;f__Leptospiraceae;g__Leptospira;s__Leptospira bandrabouensis	7.28031	4.61572	0	0	1.63119	0	0	0	0	0	0	0
k__Bacteria;p__Campylobacterota;c__Epsilonproteobacteria;o__Campylobacterales;f__Sulfurimonadaceae;g__Thiovulum;s__Thiovulum sp. ES	19.8863	7.06054	7.81635	16.2996	25.8597	30.2837	0	0	0	0	0	0
k__Bacteria;p__Bacillota;c__Tissierellia;o__Tissierellales;f__Tissierellaceae;g__Paratissierella;s__Paratissierella segnis	15.2781	1.21079	0	0	0	0	0	0	0	0	0	0
k__Bacteria;p__Candidatus Woesebacteria;c__Unclassified;o__Unclassified;f__Unclassified;g__Unclassified;s__Candidatus Woesebacteria bacterium RIFCSPHIGHO2_01_FULL_38_9b	37.6093	7.16095	6.46503	16.6862	0	0	0	0	0	0	0	0
k__Bacteria;p__Bacillota;c__Bacilli;o__Bacillales;f__Bacillaceae;g__Halalkalibacter;s__Halalkalibacter okhensis	13.9002	0	0	0	0	0	0	0	0	0	0	0
k__Bacteria;p__Bacillota;c__Clostridia;o__Eubacteriales;f__Unclassified;g__Unclassified;s__Clostridiales bacterium GWD2_32_59	11.7445	2.23381	2.03977	0	1.57885	0	0	0	0	0	0	0
k__Bacteria;p__Bacillota;c__Clostridia;o__Eubacteriales;f__Clostridiaceae;g__Clostridium;s__Clostridium caldaquaticum	17.2719	0	2.88967	17.4389	2.2367	7.59207	0	0	5.62507	2.78884	0	2.45626
k__Bacteria;p__Cyanobacteriota;c__Unclassified;o__Unclassified;f__Unclassified;g__Unclassified;s__Cyanobacteria bacterium SW_11_48_12	10.3963	2.47173	4.51404	3.83945	1.74701	5.9299	0	0	0	0	0	0
k__Bacteria;p__Pseudomonadota;c__Alphaproteobacteria;o__Candidatus Pelagibacterales;f__Candidatus Pelagibacteraceae;g__Pelagibacter;s__Candidatus Pelagibacter bacterium	35.5981	76.466	26.0163	4.95318	8.93922	6.02272	0	0	0	0	0	0
k__Bacteria;p__Chlamydiota;c__Chlamydiia;o__Parachlamydiales;f__Parachlamydiaceae;g__Neochlamydia;s__Neochlamydia sp. S13	350.872	414.868	409.091	349.794	379.537	339.062	296.574	192.331	181.76	329.432	273.229	367.518
k__Bacteria;p__Candidatus Yanofskybacteria;c__Unclassified;o__Unclassified;f__Unclassified;g__Unclassified;s__Candidatus Yanofskybacteria bacterium RIFCSPHIGHO2_02_FULL_43_22	10.156	0	6.69232	13.359	6.94694	2.94751	0	0	0	0	0	0
k__Bacteria;p__Pseudomonadota;c__Gammaproteobacteria;o__Xanthomonadales;f__Xanthomonadaceae;g__Stenotrophomonas;s__Stenotrophomonas sp. RG-453	7.44484	0	0	0	0	0	7.42403	0	18.8774	0	3.5853	7.86835
k__Bacteria;p__Pseudomonadota;c__Alphaproteobacteria;o__Sphingomonadales;f__Sphingomonadaceae;g__Sphingomonas;s__Sphingomonas sp. CD22	9.48011	15.026	2.74415	2.33405	2.12406	10.8146	0	0	0	7.58405	0	0
k__Bacteria;p__Bacillota;c__Clostridia;o__Eubacteriales;f__Clostridiaceae;g__Clostridium;s__Clostridium celatum	210.649	100.988	6.87778	6.85422	11.8125	27.1051	0	0	0	0	0	5.10146
k__Bacteria;p__Pseudomonadota;c__Gammaproteobacteria;o__Unclassified;f__Unclassified;g__Halospina;s__Halospina sp. K52047b	10.7133	3.39612	6.20222	5.27534	8.40128	6.11069	0	0	0	4.2853	0	1.88712
k__Bacteria;p__Actinomycetota;c__Actinomycetes;o__Mycobacteriales;f__Mycobacteriaceae;g__Mycobacterium;s__Mycobacterium sp. IEC1808	18.3904	18.7468	17.4598	1.90843	15.4409	38.2702	0	0	4.03538	0	0	0
k__Bacteria;p__Unclassified;c__Unclassified;o__Unclassified;f__Unclassified;g__Unclassified;s__Parcubacteria group bacterium GW2011_GWB1_55_9	56.2824	0	8.42372	0	0	5.76348	2.31755	2.22027	0	0	1.11922	4.91252
k__Bacteria;p__Pseudomonadota;c__Gammaproteobacteria;o__Alteromonadales;f__Alteromonadaceae;g__Agarivorans;s__Agarivorans sp. B2Z047	1135.15	69.3762	16.3553	3.42277	13.6011	19.2153	0	3.16757	2.83401	0	0.408364	0
k__Bacteria;p__Bacillota;c__Clostridia;o__Eubacteriales;f__Clostridiaceae;g__Clostridium;s__Clostridium sp. M14	228.55	88.299	15.5055	0	7.20109	8.14759	0	0	0	0	0	0
k__Bacteria;p__Unclassified;c__Unclassified;o__Unclassified;f__Unclassified;g__Unclassified;s__uncultured bacterium 413004-H17	36.6038	11.6034	15.8932	0	8.20124	20.8782	0	0	0	0	0	0
k__Eukaryota;p__Basidiomycota;c__Agaricomycetes;o__Hymenochaetales;f__Hymenochaetaceae;g__Fuscoporia;s__Fuscoporia viticola	16.1191	1.91616	0	0	0	0	0	0	0	0	0	0
k__Viruses;p__Uroviricota;c__Caudoviricetes;o__Unclassified;f__Unclassified;g__Unclassified;s__Vibrio phage vB_VpP_1	17.4231	2.61621	5.57423	8.53416	12.3134	0	0	0	0	0	0	0
k__Bacteria;p__Candidatus Gottesmanbacteria;c__Unclassified;o__Unclassified;f__Unclassified;g__Unclassified;s__Candidatus Gottesmanbacteria bacterium CG11_big_fil_rev_8_21_14_0_20_37_11	14.1186	0	5.44909	1.15869	0	3.57912	0	0	0	0	0	0
k__Bacteria;p__Pseudomonadota;c__Alphaproteobacteria;o__Sphingomonadales;f__Sphingomonadaceae;g__Sphingobium;s__Sphingobium sp. PAMC28499	15.9147	6.05395	0	0	0	0	0	0	2.69025	0	0	0
k__Bacteria;p__Bacillota;c__Clostridia;o__Eubacteriales;f__Pumilibacteraceae;g__Pumilibacter;s__Pumilibacter intestinalis	258.38	116.717	16.8281	0	6.51275	7.36877	0	0	0	0	0	0
k__Viruses;p__Unclassified;c__Unclassified;o__Unclassified;f__Unclassified;g__Unclassified;s__Brazilian cedratvirus IHUMI	10.4582	0	3.02727	0	0	0	0	0	0	0	0	0
k__Viruses;p__Uroviricota;c__Caudoviricetes;o__Unclassified;f__Unclassified;g__Unclassified;s__Rhizobium phage V1VFA-S	15.5761	0	2.70522	13.7515	3.47347	5.89502	0	0	0	0	0	0
k__Bacteria;p__Bacteroidota;c__Flavobacteriia;o__Flavobacteriales;f__Flavobacteriaceae;g__Polaribacter;s__Polaribacter glomeratus	8.3401	0	0	0	0	0	0	0	0	0	0	0
k__Bacteria;p__Pseudomonadota;c__Gammaproteobacteria;o__Chromatiales;f__Chromatiaceae;g__Marichromatium;s__Marichromatium purpuratum	13.8709	6.59561	6.02268	1.70754	3.10784	7.91174	0	0	0	0	0	0
k__Bacteria;p__Pseudomonadota;c__Alphaproteobacteria;o__Rhodobacterales;f__Paracoccaceae;g__Limimaricola;s__Limimaricola hongkongensis	22.0561	26.1076	52.0604	13.5181	9.2264	30.3804	7.48748	0	0	0	2.20346	0
k__Bacteria;p__Actinomycetota;c__Actinomycetes;o__Mycobacteriales;f__Mycobacteriaceae;g__Mycobacterium;s__Mycobacterium sp. E1386	6.62179	34.2316	1.91677	3.83945	14.1429	13.9308	0	2.48302	0	0	1.25167	0
k__Bacteria;p__Bacillota;c__Clostridia;o__Eubacteriales;f__Unclassified;g__Fenollaria;s__Fenollaria timonensis	16.1191	3.83231	0	0	0	0	0	0	0	0	0	0
k__Bacteria;p__Bacillota;c__Clostridia;o__Eubacteriales;f__Eubacteriaceae;g__Alkalibacter;s__Alkalibacter mobilis	22.3471	13.9319	17.729	4.78876	1.61336	5.47625	0	0	0	0	0	0
k__Bacteria;p__Candidatus Saccharibacteria;c__Unclassified;o__Unclassified;f__Unclassified;g__Unclassified;s__Candidatus Saccharibacteria bacterium CG10_big_fil_rev_8_21_14_0_10_41_32	12.919	0	2.49305	0	0	0	0	0	0	0	0	0
k__Archaea;p__Euryarchaeota;c__Methanomicrobia;o__Methanomicrobiales;f__Unclassified;g__Unclassified;s__Methanomicrobiales archaeon HGW-Methanomicrobiales-6	27.1837	25.1263	3.83353	0	4.45093	25.2135	0	0	0	0	0	0
k__Bacteria;p__Pseudomonadota;c__Gammaproteobacteria;o__Pseudomonadales;f__Pseudomonadaceae;g__Pseudomonas;s__Pseudomonas sp. DTU_2021_1001937_2_SI_NGA_ILE_001	14.0559	3.34178	0	0	0	4.00861	0	0	0	0	0	0
k__Eukaryota;p__Chytridiomycota;c__Chytridiomycetes;o__Rhizophydiales;f__Terramycetaceae;g__Boothiomyces;s__Boothiomyces sp. JEL0838	47.0477	9.72586	5.34724	0.758022	2.06947	5.8537	1.02341	0	0	0	0	0
k__Bacteria;p__Candidatus Roizmanbacteria;c__Unclassified;o__Unclassified;f__Unclassified;g__Unclassified;s__Candidatus Roizmanbacteria bacterium CG22_combo_CG10-13_8_21_14_all_35_9	35.8695	64.0585	83.9194	4.08554	2.40196	22.3683	0	0	0	0	0	0
k__Bacteria;p__Bacteroidota;c__Bacteroidia;o__Bacteroidales;f__Porphyromonadaceae;g__Unclassified;s__Porphyromonadaceae bacterium COT-184 OH4590	12.919	4.09532	3.73957	0	0	0	0	0	0	0	0	0
k__Viruses;p__Uroviricota;c__Caudoviricetes;o__Unclassified;f__Unclassified;g__Mimasvirus;s__Xanthomonas phage XbC2	28.3432	0	0	0	0	0	3.9461	0	0	0	0	0
k__Bacteria;p__Pseudomonadota;c__Alphaproteobacteria;o__Rhodobacterales;f__Paracoccaceae;g__Thioclava;s__Thioclava sp. UBA3469	20.2729	0	0	0	0	0	0	0	0	0	0	0
k__Bacteria;p__Bacillota;c__Clostridia;o__Eubacteriales;f__Clostridiaceae;g__Clostridium;s__Clostridium sp. OS1-26	14.8897	4.91438	11.1212	8.46348	12.8367	39.7273	0	0	0	0	0	0
k__Bacteria;p__Actinomycetota;c__Actinomycetes;o__Micrococcales;f__Microbacteriaceae;g__Leucobacter;s__Leucobacter sp. 7(1)	8.08427	5.12543	2.3401	5.97116	9.05659	0	0	0	0	0	0	0
k__Bacteria;p__Pseudomonadota;c__Gammaproteobacteria;o__Oceanospirillales;f__Endozoicomonadaceae;g__Endozoicomonas;s__Endozoicomonas sp. ONNA1	30.4427	0	0	0	0	0	0	0	0	0	0	0
k__Bacteria;p__Unclassified;c__Unclassified;o__Unclassified;f__Unclassified;g__Unclassified;s__Bathymodiolus heckerae thiotrophic gill symbiont	20.0962	0	2.49305	0	0	0	0	0	0	0	0	0
k__Bacteria;p__Pseudomonadota;c__Gammaproteobacteria;o__Thiotrichales;f__Piscirickettsiaceae;g__Thiomicrorhabdus;s__Thiomicrorhabdus xiamenensis	50.4329	39.4308	65.6277	24.3593	31.4092	37.6643	0	0	0	0	0	0
k__Bacteria;p__Planctomycetota;c__Unclassified;o__Unclassified;f__Unclassified;g__Unclassified;s__Planctomycetes bacterium RIFOXYD12_FULL_42_12	9.85975	10.4431	21.7911	5.05606	8.68367	18.9544	0	0	0	0	0	0
k__Bacteria;p__Thermotogota;c__Thermotogae;o__Kosmotogales;f__Kosmotogaceae;g__Kosmotoga;s__Kosmotoga sp. DU53	6.79245	0	1.96617	1.67234	0	0	0	0	0	0	0	0
k__Viruses;p__Uroviricota;c__Caudoviricetes;o__Unclassified;f__Mesyanzhinovviridae;g__Abidjanvirus;s__Pseudomonas virus PaMx11	8.23585	10.4431	0	6.08312	9.2264	3.13173	0	0	0	0	0	0
k__Viruses;p__Uroviricota;c__Caudoviricetes;o__Unclassified;f__Unclassified;g__Unclassified;s__Luteibacter phage vB_LflM-Pluto	17.3959	2.06793	1.8883	1.60611	0	9.92231	0	0	0	0	0	0
k__Bacteria;p__Bacteroidota;c__Bacteroidia;o__Bacteroidales;f__Bacteroidaceae;g__Bacteroides;s__Bacteroides sp. 519	25.2074	6.23466	9.53591	1.62217	5.9049	10.0215	0	0	0	0	0	0
k__Bacteria;p__Candidatus Levyibacteriota;c__Unclassified;o__Unclassified;f__Unclassified;g__Unclassified;s__Candidatus Levybacteria bacterium RIFCSPLOWO2_02_FULL_39_26	21.6229	28.6687	13.9801	0	0.61001	3.01582	0	0	0	0	0	0
k__Bacteria;p__Actinomycetota;c__Actinomycetes;o__Mycobacteriales;f__Mycobacteriaceae;g__Mycolicibacterium;s__Mycolicibacterium obuense	34.0932	528.809	21.1822	20.2727	16.8752	15.6439	22.0052	4.46416	4.14584	3.08241	8.40326	22.4027
k__Bacteria;p__Actinomycetota;c__Actinomycetes;o__Micromonosporales;f__Micromonosporaceae;g__Solwaraspora;s__Solwaraspora sp. WMMD937	11.5591	4.12226	3.76418	4.26886	0.9712	12.2444	0	0	0	0	0	0
k__Bacteria;p__Cyanobacteriota;c__Cyanophyceae;o__Chroococcales;f__Microcystaceae;g__Microcystis;s__Microcystis sp. M055S1	15.9726	0	5.20141	4.42409	6.71011	9.11048	0	0	0	0	0	0
k__Bacteria;p__Bacillota;c__Clostridia;o__Eubacteriales;f__Clostridiaceae;g__Clostridium;s__Clostridium sp. CAG:1024	28.2917	40.7531	14.7962	14.531	17.0059	28.8617	0	0	0	0	0	0
k__Bacteria;p__Actinomycetota;c__Actinomycetes;o__Candidatus Nanopelagicales;f__Candidatus Nanopelagicaceae;g__Candidatus Planktophila;s__Candidatus Planktophila vernalis	6.42798	0	3.72133	1.5826	0	0	0	0	0	0	0	0
k__Bacteria;p__Pseudomonadota;c__Gammaproteobacteria;o__Oceanospirillales;f__Oceanospirillaceae;g__Bermanella;s__Bermanella sp. WJH001	20.2889	20.7298	4.31002	8.76847	7.32589	20.3139	0	0	0	0	0	0
k__Bacteria;p__Candidatus Gottesmanbacteria;c__Unclassified;o__Unclassified;f__Unclassified;g__Unclassified;s__Candidatus Gottesmanbacteria bacterium CG_4_10_14_0_8_um_filter_37_24	21.6377	14.4042	18.79	0	0	2.46836	0	0	0	0	0	0
k__Bacteria;p__Campylobacterota;c__Epsilonproteobacteria;o__Campylobacterales;f__Sulfurimonadaceae;g__Sulfurimonas;s__Sulfurimonas autotrophica	9.63257	1.83212	6.69187	18.4984	12.9493	0	0	0	0	0	0	0
k__Bacteria;p__Candidatus Wildermuthbacteria;c__Unclassified;o__Unclassified;f__Unclassified;g__Unclassified;s__Candidatus Wildermuthbacteria bacterium RIFCSPLOWO2_01_FULL_47_18	19.6311	0	2.13093	0	0	0	0	0	0	0	0	0
k__Viruses;p__Uroviricota;c__Caudoviricetes;o__Unclassified;f__Zobellviridae;g__Unclassified;s__Methylophilales phage MEP401	11.7831	21.3966	26.8509	0	3.95417	4.49396	0	0	0	0	0	0
k__Bacteria;p__Bacteroidota;c__Flavobacteriia;o__Flavobacteriales;f__Flavobacteriaceae;g__Flavobacterium;s__Flavobacterium chungbukense	11.7918	0	0	0	1.98151	0	0	8.44894	0	0	0	0
k__Bacteria;p__Pseudomonadota;c__Gammaproteobacteria;o__Moraxellales;f__Moraxellaceae;g__Acinetobacter;s__Acinetobacter sp. FL51	20.5707	6.9045	7.35553	0	0.813347	0	0	0	0	0	0	0
k__Bacteria;p__Bacillota;c__Erysipelotrichia;o__Erysipelotrichales;f__Erysipelotrichaceae;g__Anaerorhabdus;s__Anaerorhabdus furcosa	36.9891	4.39708	0	3.41509	0	0	0	0	0	0	0	0
k__Bacteria;p__Actinomycetota;c__Actinomycetes;o__Micrococcales;f__Microbacteriaceae;g__Frigoribacterium;s__Frigoribacterium sp. PvP032	14.7858	6.17324	0	0	0	0	0	0	0	0	0	0
k__Bacteria;p__Actinomycetota;c__Actinomycetes;o__Micrococcales;f__Microbacteriaceae;g__Leucobacter;s__Leucobacter soli	22.1203	3.0052	8.23244	4.6681	4.24813	14.4195	0	0	0	0	0	0
k__Bacteria;p__Candidatus Falkowbacteria;c__Unclassified;o__Unclassified;f__Unclassified;g__Unclassified;s__Candidatus Falkowbacteria bacterium CG10_big_fil_rev_8_21_14_0_10_44_15	11.3824	14.3424	7.39777	0	0	6.45163	0	0	0	0	0	0
k__Bacteria;p__Bacteroidota;c__Bacteroidia;o__Bacteroidales;f__Bacteroidaceae;g__Bacteroides;s__Bacteroides salyersiae	23.7812	0	2.84654	7.26343	8.81328	11.2181	0	0	0	0	0	0
k__Bacteria;p__Candidatus Roizmanbacteria;c__Unclassified;o__Unclassified;f__Unclassified;g__Unclassified;s__Candidatus Roizmanbacteria bacterium RIFCSPHIGHO2_01_FULL_39_8	66.0028	95.2842	79.3413	16.2227	7.31473	55.9134	0	0	0	0	0	0
k__Bacteria;p__Pseudomonadota;c__Gammaproteobacteria;o__Aeromonadales;f__Aeromonadaceae;g__Aeromonas;s__Aeromonas sp. WP2-W18-CRE-05	10.0399	4.77397	2.17964	0	0	0	0	0	0	0	0	2.65276
k__Bacteria;p__Pseudomonadota;c__Alphaproteobacteria;o__Caulobacterales;f__Caulobacteraceae;g__Phenylobacterium;s__Phenylobacterium lituiforme	7.63905	1.81618	5.38986	7.0529	0	8.71438	1.90442	0	0	0	1.14963	0
k__Bacteria;p__Bacillota;c__Clostridia;o__Eubacteriales;f__Clostridiaceae;g__Clostridium;s__Clostridium novyi	25.8127	4.24084	0	0	0	0	0	0	0	0	0	0
k__Viruses;p__Uroviricota;c__Caudoviricetes;o__Unclassified;f__Straboviridae;g__Pseudotevenvirus;s__Pseudotevenvirus RB16	18.4945	0	0	0	0	0	0	0	0	0	0	0
k__Bacteria;p__Pseudomonadota;c__Gammaproteobacteria;o__Pseudomonadales;f__Pseudomonadaceae;g__Halopseudomonas;s__Halopseudomonas phragmitis	26.4361	5.8017	24.7227	4.50602	1.36687	6.9594	0	0	0	0	0	0
k__Bacteria;p__Pseudomonadota;c__Alphaproteobacteria;o__Sphingomonadales;f__Sphingomonadaceae;g__Sphingomonas;s__Sphingomonas sp. NBWT7	9.18923	0	0	1.35746	8.64734	8.38622	0	0	0	0	0	0
k__Bacteria;p__Candidatus Ryanbacteria;c__Unclassified;o__Unclassified;f__Unclassified;g__Unclassified;s__Candidatus Ryanbacteria bacterium RIFCSPHIGHO2_02_FULL_48_12	17.2253	8.19063	3.73957	9.54216	14.4728	9.82503	0	0	0	0	0	0
k__Bacteria;p__Candidatus Nealsonbacteria;c__Unclassified;o__Unclassified;f__Unclassified;g__Unclassified;s__Candidatus Nealsonbacteria bacterium RIFCSPLOWO2_02_39_8	7.32076	0	0	0	0	0	0	0	0	0	0	0
k__Archaea;p__Candidatus Bathyarchaeota;c__Unclassified;o__Unclassified;f__Unclassified;g__Unclassified;s__Candidatus Bathyarchaeota archaeon B26-1	4.7486	6.21397	15.5055	14.9941	1.59592	0	0	0	0	0	0	0
k__Archaea;p__Unclassified;c__Unclassified;o__Unclassified;f__Unclassified;g__Unclassified;s__Candidatus Pacearchaeota archaeon CG10_big_fil_rev_8_21_14_0_10_30_48	18.1132	14.4042	6.57649	2.79684	5.58897	18.1246	0	0	0	0	0	0
k__Bacteria;p__Pseudomonadota;c__Gammaproteobacteria;o__Alteromonadales;f__Shewanellaceae;g__Shewanella;s__Shewanella sp. MM_2022_3	11.9794	0	6.93521	0	0	0	0	0	0	0	0	0
k__Bacteria;p__Unclassified;c__Unclassified;o__Unclassified;f__Unclassified;g__Unclassified;s__candidate division TM6 bacterium GW2011_GWF2_38_10	7.36165	0	5.22516	4.44429	16.1778	6.86406	0	0	0	0	0	0
k__Bacteria;p__Pseudomonadota;c__Alphaproteobacteria;o__Hyphomicrobiales;f__Nitrobacteraceae;g__Rhodopseudomonas;s__Rhodopseudomonas sp. WA056	39.824	25.9549	16.213	10.4963	39.7758	26.6079	0	0	1.811	0	0	0
k__Bacteria;p__Bacillota;c__Bacilli;o__Bacillales;f__Bacillaceae;g__Rossellomorea;s__uncultured Rossellomorea sp.	13.7264	0	5.95995	7.42977	0	0	0	0	0	0	0	0
k__Bacteria;p__Pseudomonadota;c__Gammaproteobacteria;o__Pasteurellales;f__Pasteurellaceae;g__Pasteurella;s__Pasteurella atlantica	36.0532	17.7446	15.8446	5.64232	12.8367	21.7859	0	0	5.01696	0	0	0
k__Viruses;p__Uroviricota;c__Caudoviricetes;o__Unclassified;f__Unclassified;g__Coopervirus;s__Coopervirus fortunato	15.2634	3.22565	4.41818	0	0	3.86932	0	0	0	0	0	0
k__Bacteria;p__Pseudomonadota;c__Gammaproteobacteria;o__Oceanospirillales;f__Unclassified;g__Terasakiispira;s__Terasakiispira papahanaumokuakeensis	26.0294	0	14.1273	7.20963	10.935	11.135	0	0	0	0	0	0
k__Bacteria;p__Pseudomonadota;c__Alphaproteobacteria;o__Hyphomicrobiales;f__Rhizobiaceae;g__Liberibacter;s__Candidatus Liberibacter solanacearum	105.419	0	0	0	0	0	0	0	0	0	0	0
k__Bacteria;p__Actinomycetota;c__Actinomycetes;o__Micrococcales;f__Microbacteriaceae;g__Plantibacter;s__Plantibacter sp. CFBP 13570	10.3759	0	6.00687	7.66378	2.32476	0	0	0	0	0	0	0
k__Bacteria;p__Bacillota;c__Bacilli;o__Bacillales;f__Bacillaceae;g__Parageobacillus;s__Parageobacillus sp. SY1	20.7517	3.28915	3.00344	0	0	0	0	0	0	0	0	0
k__Bacteria;p__Bacteroidota;c__Flavobacteriia;o__Flavobacteriales;f__Flavobacteriaceae;g__Winogradskyella;s__Winogradskyella algicola	12.5499	14.3219	4.35927	1.8539	0	5.72659	0	0	0	0	0	0
k__Bacteria;p__Candidatus Cloacimonadota;c__Unclassified;o__Unclassified;f__Unclassified;g__Unclassified;s__Candidatus Cloacimonetes bacterium ADurb.Bin117	20.4026	16.6258	22.3289	30.7961	18.0866	23.6827	1.0896	0	0	0	0	0
k__Archaea;p__Euryarchaeota;c__Methanomicrobia;o__Methanosarcinales;f__Methanosarcinaceae;g__Methanohalophilus;s__Methanohalophilus mahii	10.0976	2.4007	0	0	1.69681	0	0	0	0	0	0	0
k__Bacteria;p__Bacillota;c__Bacilli;o__Bacillales;f__Bacillaceae;g__Psychrobacillus;s__uncultured Psychrobacillus sp.	10.5852	7.84715	7.38264	4.18624	0	19.3965	0	0	0	0	1.36473	2.99505
k__Bacteria;p__Bacillota;c__Clostridia;o__Lachnospirales;f__Lachnospiraceae;g__Anaerocolumna;s__Anaerocolumna chitinilytica	35.551	38.8938	31.0782	1.87534	15.4605	31.9324	0	0	2.18385	0	0	0
k__Bacteria;p__Pseudomonadota;c__Betaproteobacteria;o__Burkholderiales;f__Comamonadaceae;g__Variovorax;s__Variovorax sp. SCN 67-85	15.6873	0	5.44909	0	0	0	0	0	0	0	0	0
k__Archaea;p__Candidatus Korarchaeota;c__Unclassified;o__Unclassified;f__Unclassified;g__Candidatus Methanodesulfokores;s__Candidatus Methanodesulfokores washburnensis	15.5945	2.47173	2.25702	0	0	5.9299	0	0	0	0	0	0
k__Bacteria;p__Pseudomonadota;c__Gammaproteobacteria;o__Methylococcales;f__Methylococcaceae;g__Methylomonas;s__Methylomonas denitrificans	33.7832	0	0	0	0	0	0	0	0	0	0	0
k__Bacteria;p__Pseudomonadota;c__Gammaproteobacteria;o__Pseudomonadales;f__Pseudomonadaceae;g__Pseudomonas;s__Pseudomonas sp. PDM21	15.6314	20.0245	6.84779	2.45783	4.13508	1.40358	0	0	0	0	0	0
k__Bacteria;p__Bacteroidota;c__Bacteroidia;o__Bacteroidales;f__Dysgonomonadaceae;g__Dysgonomonas;s__Dysgonomonas sp. HDW5A	20.1952	0	4.38433	0	0	0	0	0	0	0	0	0
k__Bacteria;p__Unclassified;c__Unclassified;o__Unclassified;f__Unclassified;g__Unclassified;s__uncultured bacterium F4-01	54.3816	53.684	66.7742	53.1134	50.1758	70.9819	0	0	0	0	0	0
k__Archaea;p__Euryarchaeota;c__Methanomicrobia;o__Methanomicrobiales;f__Methanocalculaceae;g__Methanocalculus;s__Methanocalculus sp. MSAO_Arc1	23.6719	2.50133	4.5681	0	0	0	0	0	0	0	0	0
k__Bacteria;p__candidate division WWE3;c__Unclassified;o__Unclassified;f__Unclassified;g__Unclassified;s__candidate division WWE3 bacterium GW2011_GWB1_42_6	10.3352	2.45719	0	0	0	0	0	0	0	0	0	0
k__Bacteria;p__Pseudomonadota;c__Alphaproteobacteria;o__Hyphomicrobiales;f__Methylobacteriaceae;g__Methylobacterium;s__Methylobacterium sp. 37f	9.24727	15.4014	14.106	0	0	5.27449	0	0	0	0	0	0
k__Bacteria;p__Planctomycetota;c__Unclassified;o__Unclassified;f__Unclassified;g__Unclassified;s__Planctomycetes bacterium RIFCSPLOWO2_12_FULL_50_35	18.3019	10.4431	7.94659	6.75903	6.15093	6.26346	0	0	0	0	0	0
k__Bacteria;p__Pseudomonadota;c__Gammaproteobacteria;o__Alteromonadales;f__Alteromonadaceae;g__Alteromonas;s__Alteromonas marina	16.3694	10.3782	4.73834	0	3.66764	3.11228	0	0	0	6.54772	2.62773	0
k__Bacteria;p__Campylobacterota;c__Epsilonproteobacteria;o__Campylobacterales;f__Helicobacteraceae;g__Helicobacter;s__Helicobacter pullorum	25.1028	2.22193	22.3181	0	0	0	0	0	0	0	0	0
k__Bacteria;p__Pseudomonadota;c__Alphaproteobacteria;o__Rhodobacterales;f__Roseobacteraceae;g__Salipiger;s__Salipiger marinus	18.3019	15.4712	0	0	0	5.21955	0	0	0	0	0	0
k__Bacteria;p__Unclassified;c__Unclassified;o__Unclassified;f__Unclassified;g__Unclassified;s__uncultured bacterium 5H7	100.399	226.764	245.209	55.6171	46.3956	107.374	250.296	221.805	127.287	97.8884	287.08	490.76
k__Bacteria;p__Pseudomonadota;c__Alphaproteobacteria;o__Rhodobacterales;f__Roseobacteraceae;g__Sulfitobacter;s__Sulfitobacter sp. R18_2	13.5152	0	0	0	0	0	0	0	0	0	0	0
k__Bacteria;p__Cyanobacteriota;c__Cyanophyceae;o__Oscillatoriales;f__Oscillatoriaceae;g__Moorena;s__Moorena sp. SIO3F7	14.4489	0	0	2.13443	3.8848	0	0	0	0	0	0	0
k__Bacteria;p__candidate division WWE3;c__Unclassified;o__Unclassified;f__Unclassified;g__Unclassified;s__candidate division WWE3 bacterium CG08_land_8_20_14_0_20_41_10	45.478	41.7288	23.8805	10.2445	46.3187	23.2324	0	2.15195	0	0	0.944341	0
k__Bacteria;p__Pseudomonadota;c__Unclassified;o__Unclassified;f__Unclassified;g__Unclassified;s__uncultured proteobacterium Rifle_16ft_4_minimus_11209	27.9843	11.8223	8.55218	3.06069	14.2884	6.50749	0	0	0	0	0	0
k__Archaea;p__Euryarchaeota;c__Methanomicrobia;o__Methanomicrobiales;f__Methanomicrobiaceae;g__Methanoculleus;s__Methanoculleus sp. UBA208	10.7062	15.7358	6.02268	10.2453	10.8774	10.549	0	0	0	0	0	0
k__Bacteria;p__Bacillota;c__Clostridia;o__Eubacteriales;f__Clostridiaceae;g__Clostridium;s__Clostridium manihotivorum	255.683	70.6849	8.14433	0	3.46328	11.7555	0	0	0	0	0	0
k__Bacteria;p__Unclassified;c__Unclassified;o__Unclassified;f__Unclassified;g__Unclassified;s__Parcubacteria group bacterium GW2011_GWC1_44_10	12.6667	21.0024	21.2203	0	2.92322	0	0	0	0	0	0	0
k__Bacteria;p__Thermotogota;c__Thermotogae;o__Thermotogales;f__Fervidobacteriaceae;g__Thermosipho;s__Thermosipho africanus	49.7555	26.8098	19.7579	37.2587	35.8886	21.9165	0	0	0	0	0	0
k__Bacteria;p__Bacillota;c__Clostridia;o__Eubacteriales;f__Clostridiaceae;g__Clostridium;s__Clostridium peptidivorans	16.513	9.42231	8.60383	0	0	3.76749	0	0	0	0	0	0
k__Bacteria;p__Bacillota;c__Erysipelotrichia;o__Erysipelotrichales;f__Erysipelotrichaceae;g__Solobacterium;s__Solobacterium moorei	41.8329	24.8644	9.08182	3.8623	3.51482	0	0	0	0	0	0	0
k__Bacteria;p__Unclassified;c__Deltaproteobacteria;o__Unclassified;f__Unclassified;g__Unclassified;s__Deltaproteobacteria bacterium GWB2_42_7	11.1484	2.12042	0	0	0	0	0	0	0	0	0	0
k__Eukaryota;p__Ascomycota;c__Sordariomycetes;o__Glomerellales;f__Glomerellaceae;g__Colletotrichum;s__Colletotrichum kahawae	8.55673	0	10.8982	0	0	2.38608	0	0	0	0	0	0
k__Bacteria;p__Candidatus Kaiserbacteria;c__Unclassified;o__Unclassified;f__Unclassified;g__Unclassified;s__Candidatus Kaiserbacteria bacterium RIFCSPHIGHO2_12_FULL_55_13	10.2948	0	0	0	0	0	0	0	0	0	0	0
k__Archaea;p__Euryarchaeota;c__Methanomicrobia;o__Methanomicrobiales;f__Methanoregulaceae;g__Unclassified;s__Methanoregulaceae archaeon PtaU1.Bin059	22.8897	14.9187	5.86891	13.0444	5.27223	0	0	0	0	0	0	0
k__Bacteria;p__Candidatus Daviesbacteria;c__Unclassified;o__Unclassified;f__Unclassified;g__Unclassified;s__Candidatus Daviesbacteria bacterium RIFCSPHIGHO2_12_FULL_38_25	14.6415	2.78482	2.54291	0	0	0	0	0	0	0	0	0
k__Bacteria;p__Candidatus Beckwithbacteria;c__Unclassified;o__Unclassified;f__Unclassified;g__Unclassified;s__Candidatus Beckwithbacteria bacterium GW2011_GWA2_47_25	12.856	0	1.86067	0	0	0	0	0	0	0	0	0
k__Bacteria;p__Bacillota;c__Clostridia;o__Eubacteriales;f__Clostridiaceae;g__Clostridium;s__Clostridium sp. AM30-24	12.2013	0	0	0	5.4675	4.6396	0	0	0	0	0	0
k__Bacteria;p__Candidatus Kuenenbacteria;c__Unclassified;o__Unclassified;f__Unclassified;g__Unclassified;s__Candidatus Kuenenbacteria bacterium CG10_big_fil_rev_8_21_14_0_10_39_14	15.9147	15.1349	13.8202	2.35097	4.27891	0	0	0	0	0	0	0
k__Bacteria;p__Actinomycetota;c__Actinomycetes;o__Micrococcales;f__Microbacteriaceae;g__Frigoribacterium;s__Frigoribacterium sp. CFBP 13707	12.8434	0	0	0	0	0	0	0	0	0	0	0
k__Bacteria;p__Fusobacteriota;c__Fusobacteriia;o__Fusobacteriales;f__Fusobacteriaceae;g__Ilyobacter;s__Ilyobacter polytropus	15.0169	0	0	0	0	0	0	0	0	0	0	0
k__Viruses;p__Uroviricota;c__Caudoviricetes;o__Unclassified;f__Unclassified;g__Unclassified;s__Acinetobacter phage MD-2021a	15.6873	8.28814	6.05455	0	1.17161	1.9884	0	0	0	0	0	0
k__Viruses;p__Uroviricota;c__Caudoviricetes;o__Unclassified;f__Unclassified;g__Skarprettervirus;s__Skarprettervirus skarpretter	16.8941	0	2.44511	0	0	0	0	0	0	0	0	0
k__Bacteria;p__Thermodesulfobacteriota;c__Thermodesulfobacteria;o__Thermodesulfobacteriales;f__Thermodesulfobacteriaceae;g__Thermodesulfobacterium;s__Thermodesulfobacterium commune	0	11.6034	10.5955	0	4.10062	0	0	0	0	0	0	0
k__Bacteria;p__Bacillota;c__Clostridia;o__Eubacteriales;f__Oscillospiraceae;g__Dysosmobacter;s__Dysosmobacter segnis	8.39322	0	0	0	0	0	0	0	0	0	0	0
k__Bacteria;p__Bacillota;c__Clostridia;o__Eubacteriales;f__Bianqueaceae;g__Bianquea;s__Bianquea renquensis	26.8569	13.3527	7.17391	3.66591	0	3.29656	0	0	0	0	0	0
k__Bacteria;p__Pseudomonadota;c__Gammaproteobacteria;o__Moraxellales;f__Moraxellaceae;g__Moraxella;s__Moraxella catarrhalis	28.803	0	2.31174	9.83131	0	3.03683	0	0	0	0	0	0
k__Bacteria;p__Bacillota;c__Clostridia;o__Lachnospirales;f__Lachnospiraceae;g__Lachnoclostridium;s__Lachnoclostridium sp. An169	15.8335	28.9101	14.2573	7.59137	5.14046	14.1706	0	0	0	0	0	0
k__Bacteria;p__Candidatus Woesebacteria;c__Unclassified;o__Unclassified;f__Unclassified;g__Unclassified;s__Candidatus Woesebacteria bacterium GW2011_GWE1_45_18	12.2013	0	0	0	0	0	0	0	0	0	0	0
k__Bacteria;p__Bacillota;c__Clostridia;o__Lachnospirales;f__Lachnospiraceae;g__Eisenbergiella;s__Eisenbergiella massiliensis	6.97215	0	4.03637	3.43316	4.68643	2.6512	0	0	0	0	0	0
k__Bacteria;p__Pseudomonadota;c__Betaproteobacteria;o__Burkholderiales;f__Burkholderiaceae;g__Burkholderia;s__Burkholderia sp. AU45388	17.3386	0	0	0	0	0	0	0	0	0	0	0
k__Bacteria;p__Candidatus Daviesbacteria;c__Unclassified;o__Unclassified;f__Unclassified;g__Unclassified;s__Candidatus Daviesbacteria bacterium GW2011_GWF2_38_7	10.3759	3.28915	0	2.55459	2.32476	3.94549	0	0	0	0	0	0
k__Bacteria;p__Actinomycetota;c__Actinomycetes;o__Propionibacteriales;f__Propionibacteriaceae;g__Aestuariimicrobium;s__Aestuariimicrobium kwangyangense	20.5896	2.17564	7.94659	10.1385	6.15093	0	0	0	0	0	0	0
k__Bacteria;p__Candidatus Uhrbacteria;c__Unclassified;o__Unclassified;f__Unclassified;g__Unclassified;s__Candidatus Uhrbacteria bacterium GW2011_GWC2_53_7	38.622	5.53369	15.2454	15.2813	10.0621	20.8782	0	0	0	0	0	0
k__Viruses;p__Uroviricota;c__Caudoviricetes;o__Unclassified;f__Straboviridae;g__Pseudotevenvirus;s__Enterobacter phage ENC20	10.156	0	0	0	0	0	0	0	0	0	0	0
k__Bacteria;p__Bacillota;c__Bacilli;o__Lactobacillales;f__Streptococcaceae;g__Lactococcus;s__Lactococcus cremoris	8.05955	0	13.9977	0	5.41734	4.59703	0	0	0	0	0	0
k__Archaea;p__Candidatus Bathyarchaeota;c__Unclassified;o__Unclassified;f__Unclassified;g__Unclassified;s__Candidatus Bathyarchaeota archaeon ex4484_231	14.1692	2.69498	2.46088	4.18624	1.90481	6.4655	0	0	0	0	0	0
k__Bacteria;p__Pseudomonadota;c__Alphaproteobacteria;o__Rhodobacterales;f__Paracoccaceae;g__Halocynthiibacter;s__Halocynthiibacter namhaensis	21.0991	7.29646	1.66566	4.25022	2.57856	4.37622	0	0	0	0	0	0
k__Bacteria;p__Nitrospirota;c__Unclassified;o__Unclassified;f__Unclassified;g__Unclassified;s__Nitrospirae bacterium CG06_land_8_20_14_3_00_70_43	9.68924	3.07149	11.2187	0	0	7.36877	0	0	0	0	0	0
k__Bacteria;p__Unclassified;c__Unclassified;o__Unclassified;f__Unclassified;g__Unclassified;s__bacterium ADurb.Bin132	33.6194	43.1585	22.6766	18.9059	7.22464	1.50473	0	0	0	0	0	0
k__Viruses;p__Uroviricota;c__Caudoviricetes;o__Unclassified;f__Unclassified;g__Unclassified;s__Streptomyces phage ZL12	18.9478	1.63813	1.49583	0	0	5.89502	0	0	0	0	0	0
k__Bacteria;p__Actinomycetota;c__Actinomycetes;o__Mycobacteriales;f__Nocardiaceae;g__Rhodococcus;s__Rhodococcus sp. APC 3903	12.3297	5.86277	1.33837	1.13836	2.07189	3.51633	3.07381	0	1.30265	0	1.48444	0
k__Bacteria;p__Candidatus Curtissbacteria;c__Unclassified;o__Unclassified;f__Unclassified;g__Unclassified;s__Candidatus Curtissbacteria bacterium GW2011_GWC2_38_9	7.61697	0	2.20484	0	0	0	0	0	0	0	0	0
k__Bacteria;p__Candidatus Gottesmanbacteria;c__Unclassified;o__Unclassified;f__Unclassified;g__Unclassified;s__Candidatus Gottesmanbacteria bacterium RIFCSPLOWO2_01_FULL_48_11	15.1355	21.7855	32.5612	4.52698	11.4464	4.66118	0	0	0	0	0	0
k__Bacteria;p__Pseudomonadota;c__Betaproteobacteria;o__Burkholderiales;f__Burkholderiaceae;g__Polynucleobacter;s__Polynucleobacter sp. HIN9	23.0401	0	0	0	0	0	0	0	0	0	0	0
k__Bacteria;p__Pseudomonadota;c__Gammaproteobacteria;o__Pseudomonadales;f__Pseudomonadaceae;g__Entomomonas;s__Entomomonas moraniae	12.0341	0	0	8.81612	16.0459	0	0	0	0	0	0	0
k__Bacteria;p__Pseudomonadota;c__Gammaproteobacteria;o__Xanthomonadales;f__Rhodanobacteraceae;g__Rhodanobacter;s__Rhodanobacter sp. LX-100	66.1842	112.635	117.433	3.39982	4.9877	35.8019	0	0	0	1.55027	0.622154	5.13613
k__Bacteria;p__Pseudomonadota;c__Alphaproteobacteria;o__Hyphomicrobiales;f__Stappiaceae;g__Stappia;s__Stappia sp. BW2	10.5208	17.6102	0	7.84919	2.38101	6.00092	0	0	0	4.25074	0	0
k__Bacteria;p__Candidatus Gottesmanbacteria;c__Unclassified;o__Unclassified;f__Unclassified;g__Unclassified;s__Candidatus Gottesmanbacteria bacterium GW2011_GWC2_42_8	19.9657	12.6583	0	0	0	0	0	0	0	0	0	0
k__Viruses;p__Uroviricota;c__Caudoviricetes;o__Unclassified;f__Unclassified;g__Unclassified;s__Sporosarcina phage Lietuvens	0	0	15.0567	0	0	0	0	0	0	0	0	0
k__Bacteria;p__Spirochaetota;c__Spirochaetia;o__Spirochaetales;f__Breznakiellaceae;g__Leadbettera;s__Leadbettera azotonutricia	7.40301	0	2.1429	1.82266	1.65868	0	0	0	0	0	0	0
k__Bacteria;p__Spirochaetota;c__Unclassified;o__Unclassified;f__Unclassified;g__Unclassified;s__uncultured Spirochaetota bacterium	12.4081	7.08004	2.15501	0	3.3361	0	0	0	0	0	0	0
k__Bacteria;p__Bacillota;c__Bacilli;o__Bacillales;f__Bacillaceae;g__Geobacillus;s__Geobacillus zalihae	9.68924	0	5.60936	2.38554	4.34184	3.68439	0	0	0	0	0	0
k__Bacteria;p__Pseudomonadota;c__Alphaproteobacteria;o__Hyphomicrobiales;f__Methylobacteriaceae;g__Methylobacterium;s__Methylobacterium aerolatum	35.0244	10.1266	8.00482	24.5049	8.94681	6.07366	0	0	0	6.38899	1.28201	0
k__Bacteria;p__Thermodesulfobacteriota;c__Desulfovibrionia;o__Desulfovibrionales;f__Desulfovibrionaceae;g__Maridesulfovibrio;s__Maridesulfovibrio salexigens	23.1182	3.14077	5.73589	17.0754	2.21989	0	0	0	0	0	0	0
k__Bacteria;p__Candidatus Levyibacteriota;c__Unclassified;o__Unclassified;f__Unclassified;g__Unclassified;s__Candidatus Levybacteria bacterium RIFCSPLOWO2_12_FULL_37_7	17.114	14.7397	34.6041	0	1.08546	10.2401	0	0	0	0	0	0
k__Bacteria;p__Candidatus Roizmanbacteria;c__Unclassified;o__Unclassified;f__Unclassified;g__Unclassified;s__Candidatus Roizmanbacteria bacterium RIFOXYB2_FULL_38_10	20.3584	12.7874	6.54173	3.90883	0	3.01853	0	0	0	0	0	0
k__Bacteria;p__Pseudomonadota;c__Gammaproteobacteria;o__Unclassified;f__Unclassified;g__Unclassified;s__Gammaproteobacteria bacterium TMED50	28.2717	13.4432	10.944	16.5913	17.9726	10.1248	0	0	0	0	0	0
k__Bacteria;p__Candidatus Woesebacteria;c__Unclassified;o__Unclassified;f__Unclassified;g__Unclassified;s__Candidatus Woesebacteria bacterium GW2011_GWA1_39_12	5.70448	10.8499	2.47686	0	0	9.76123	0	0	0	0	0	0
k__Bacteria;p__Bacillota;c__Clostridia;o__Lachnospirales;f__Lachnospiraceae;g__Muricomes;s__Muricomes intestini	17.3806	2.84165	9.4278	4.00944	8.20124	0	0	0	0	0	0	0
k__Bacteria;p__Pseudomonadota;c__Gammaproteobacteria;o__Thiotrichales;f__Piscirickettsiaceae;g__Sulfurivirga;s__Sulfurivirga sp.	35.6145	0	0	0	0	0	0	0	0	0	0	0
k__Bacteria;p__Bacillota;c__Clostridia;o__Eubacteriales;f__Clostridiaceae;g__Caloramator;s__Caloramator sp. CAR-1	30.5358	2.04766	5.60936	0	0	0	0	0	0	0	0	0
k__Bacteria;p__Unclassified;c__Unclassified;o__Unclassified;f__Unclassified;g__Unclassified;s__uncultured bacterium FPPZ_5C6	9.87068	7.04026	6.68381	11.4784	5.1735	8.78024	0	0	0	0	0	0
k__Bacteria;p__Unclassified;c__Deltaproteobacteria;o__Unclassified;f__Unclassified;g__Unclassified;s__Deltaproteobacteria bacterium RBG_19FT_COMBO_46_9	95.9892	115.22	127.911	92.6682	134.602	78.2168	0	0	0	2.68924	0	0
k__Bacteria;p__Actinomycetota;c__Actinomycetes;o__Micrococcales;f__Micrococcaceae;g__Arthrobacter;s__Arthrobacter sp. E3	24.5255	24.9347	6.67526	1.67234	3.645	10.1146	0	0	0	9.45236	1.0446	0
k__Eukaryota;p__Basidiomycota;c__Agaricomycetes;o__Agaricales;f__Omphalotaceae;g__Lentinula;s__Lentinula aff. detonsa	20.6704	14.7431	0	3.81686	6.94694	17.6851	0	0	0	0	7.46585	27.3078
k__Bacteria;p__Spirochaetota;c__Spirochaetia;o__Spirochaetales;f__Sphaerochaetaceae;g__Sphaerochaeta;s__Sphaerochaeta pleomorpha	20.0388	11.4759	5.03628	1.7826	3.24445	17.6536	0	0	0	0	0	0
k__Bacteria;p__Bacillota;c__Bacilli;o__Bacillales;f__Bacillaceae;g__Bacillus;s__Bacillus manliponensis	13.3916	0	2.32583	0	0	0	0	0	0	0	0	0
k__Bacteria;p__Campylobacterota;c__Epsilonproteobacteria;o__Campylobacterales;f__Sulfurimonadaceae;g__Sulfurimonas;s__uncultured Sulfurimonas sp.	24.9808	11.8784	5.42327	7.68799	2.79853	7.12431	0	0	0	0	0	0
k__Archaea;p__Euryarchaeota;c__Halobacteria;o__Haloferacales;f__Halorubraceae;g__Halorubrum;s__Halorubrum sp. AD140	7.38227	21.5235	3.20535	19.9213	33.6683	21.7924	0	0	0	0	0	0
k__Viruses;p__Uroviricota;c__Caudoviricetes;o__Unclassified;f__Unclassified;g__Unclassified;s__Vibrio phage VPMS1	43.5615	10.3568	3.15237	0	0	0	0	0	0	0	0	0
k__Bacteria;p__Bacillota;c__Clostridia;o__Eubacteriales;f__Clostridiaceae;g__Fonticella;s__Fonticella tunisiensis	12.9711	12.076	11.0709	20.5304	30.1475	9.1266	0	0	0	0	0	0
k__Bacteria;p__Pseudomonadota;c__Gammaproteobacteria;o__Xanthomonadales;f__Xanthomonadaceae;g__Xanthomonas;s__Xanthomonas sp. 3058	8.78491	8.35445	3.81437	0	0	15.0323	0	0	0	0	0	0
k__Archaea;p__Euryarchaeota;c__Methanomicrobia;o__Methanosarcinales;f__Unclassified;g__Syntrophoarchaeum;s__Candidatus Syntrophoarchaeum sp. GoM_oil	8.55673	2.71248	0	0	0	0	0	0	0	0	0	0
k__Bacteria;p__Candidatus Beckwithbacteria;c__Unclassified;o__Unclassified;f__Unclassified;g__Unclassified;s__Candidatus Beckwithbacteria bacterium CG23_combo_of_CG06-09_8_20_14_all_47_9	17.7115	10.1062	3.0761	0	2.38101	4.04094	0	0	0	0	0	0
k__Bacteria;p__Pseudomonadota;c__Betaproteobacteria;o__Burkholderiales;f__Burkholderiaceae;g__Burkholderia;s__Burkholderia sp. HI2714	20.067	0	1.93623	1.64687	4.49611	2.54354	0	0	0	0	0	0
k__Bacteria;p__Candidatus Collierbacteria;c__Unclassified;o__Unclassified;f__Unclassified;g__Unclassified;s__Candidatus Collierbacteria bacterium GW2011_GWB1_44_6	19.8097	5.33885	9.75017	0	5.55206	0	0	0	0	0	0	0
k__Viruses;p__Uroviricota;c__Caudoviricetes;o__Unclassified;f__Autographiviridae;g__Lauvirus;s__Lauvirus lau218	32.8008	6.78121	6.19215	0	0	0	0	0	0	0	0	0
k__Bacteria;p__Bacillota;c__Unclassified;o__Unclassified;f__Unclassified;g__Unclassified;s__Firmicutes bacterium HGW-Firmicutes-18	19.7414	4.69351	6.42871	1.82266	0	2.81504	0	0	0	0	0	0
k__Bacteria;p__Elusimicrobiota;c__Unclassified;o__Unclassified;f__Unclassified;g__Unclassified;s__Elusimicrobia bacterium CG_4_10_14_0_2_um_filter_63_34	31.5884	23.7133	20.0336	18.815	33.6105	13.7022	0	0	2.39519	0	0	0
k__Viruses;p__Uroviricota;c__Caudoviricetes;o__Unclassified;f__Unclassified;g__Unclassified;s__Roseobacter phage CRP-902	43.3207	33.7932	37.2696	5.96385	1.08546	3.63099	0	0	0	0	0	0
k__Bacteria;p__Bacillota;c__Clostridia;o__Eubacteriales;f__Eubacteriaceae;g__Pseudoramibacter;s__uncultured Pseudoramibacter sp.	21.1176	0	0	0	2.83889	0	0	0	0	0	0	0
k__Bacteria;p__Bacillota;c__Clostridia;o__Peptostreptococcales;f__Thermotaleaceae;g__Anaeromicrobium;s__Anaeromicrobium sp.	28.1869	0	0	5.62037	7.07173	3.00046	0	0	0	0	0	0
k__Bacteria;p__Candidatus Peregrinibacteria;c__Candidatus Peribacteria;o__Unclassified;f__Unclassified;g__Unclassified;s__Candidatus Peribacteria bacterium RIFCSPHIGHO2_02_FULL_49_16	7.16161	0	0	0	0	0	0	0	0	0	0	0
k__Bacteria;p__Bacteroidota;c__Bacteroidia;o__Bacteroidales;f__Dysgonomonadaceae;g__Dysgonomonas;s__Dysgonomonas macrotermitis	25.2589	28.5283	23.8375	44.8383	43.3235	25.9419	0	0	0	6.09354	0	0
k__Bacteria;p__Pseudomonadota;c__Alphaproteobacteria;o__Rhodospirillales;f__Acetobacteraceae;g__Acetobacter;s__Acetobacter ghanensis	23.1182	0	10.0378	0	0	9.88967	0	0	0	0	0	0
k__Archaea;p__Euryarchaeota;c__Methanomicrobia;o__Methanosarcinales;f__Methanosarcinaceae;g__Methanohalophilus;s__Methanohalophilus levihalophilus	34.9536	13.5477	10.3091	5.26108	4.78775	13.5426	0	0	0	0	0	0
k__Bacteria;p__Bacteroidota;c__Flavobacteriia;o__Flavobacteriales;f__Blattabacteriaceae;g__Blattabacterium;s__Blattabacterium cuenoti	20.1952	4.80141	1.46144	0	0	0	0	0	0	0	0	0
k__Bacteria;p__Unclassified;c__Unclassified;o__Unclassified;f__Unclassified;g__Unclassified;s__Microgenomates group bacterium GW2011_GWA2_46_16	17.1135	0	0	6.62109	10.0423	0	0	0	0	0	0	0
k__Bacteria;p__Bacteroidota;c__Bacteroidia;o__Bacteroidales;f__Dysgonomonadaceae;g__Proteiniphilum;s__Proteiniphilum sp. UBA1028	9.84508	2.28264	0	7.27173	9.84423	5.47625	0	0	0	0	0	0
k__Bacteria;p__Pseudomonadota;c__Gammaproteobacteria;o__Thiotrichales;f__Piscirickettsiaceae;g__Cycloclasticus;s__Cycloclasticus zancles	11.3208	12.9192	7.86467	1.67234	6.08752	10.3315	0	0	0	0	0	0
k__Viruses;p__Uroviricota;c__Caudoviricetes;o__Unclassified;f__Autographiviridae;g__Drulisvirus;s__Klebsiella phage Kpn13	64.4924	37.2966	43.1387	28.9673	28.7044	9.942	0	0	0	0	0	0
k__Archaea;p__Euryarchaeota;c__Halobacteria;o__Halobacteriales;f__Haladaptataceae;g__Haladaptatus;s__Haladaptatus cibarius	8.65508	2.05775	1.879	0	0	2.46836	0	0	0	0	0	0
k__Bacteria;p__Ignavibacteriota;c__Ignavibacteria;o__Unclassified;f__Unclassified;g__Unclassified;s__Ignavibacteria bacterium GWA2_36_19	78.3011	61.6015	90.045	10.7564	6.97356	6.76128	0	0	0	0	0	0
k__Bacteria;p__Candidatus Woesebacteria;c__Unclassified;o__Unclassified;f__Unclassified;g__Unclassified;s__Candidatus Woesebacteria bacterium GWC1_42_13	21.4266	0	0	0	0	0	0	0	0	0	0	0
k__Bacteria;p__Bacillota;c__Bacilli;o__Bacillales;f__Bacillaceae;g__Alkalicoccobacillus;s__Alkalicoccobacillus porphyridii	13.3105	0	0	0	0	5.06138	0	0	0	0	0	0
k__Bacteria;p__Candidatus Roizmanbacteria;c__Unclassified;o__Unclassified;f__Unclassified;g__Unclassified;s__Candidatus Roizmanbacteria bacterium GW2011_GWC2_35_12	150.764	252.122	238.467	25.4565	20.4947	57.172	0	0	0	0	0	0
k__Bacteria;p__Candidatus Woesebacteria;c__Unclassified;o__Unclassified;f__Unclassified;g__Unclassified;s__Candidatus Woesebacteria bacterium RIFCSPHIGHO2_01_FULL_38_26b	10.1209	3.84997	3.51554	1.49508	0	0	0	0	0	0	0	0
k__Bacteria;p__Pseudomonadota;c__Gammaproteobacteria;o__Aeromonadales;f__Aeromonadaceae;g__Aeromonas;s__Aeromonas sp. A35_P	13.4738	0	9.36041	5.97116	23.5471	0	0	0	0	0	0	0
k__Bacteria;p__Pseudomonadota;c__Alphaproteobacteria;o__Rhodobacterales;f__Paracoccaceae;g__Paracoccus;s__Paracoccus tegillarcae	7.28031	11.5393	4.21477	5.37735	6.52475	5.53676	0	0	0	0	0	0
k__Bacteria;p__Pseudomonadota;c__Betaproteobacteria;o__Burkholderiales;f__Comamonadaceae;g__Rhodoferax;s__Rhodoferax sp. TBRC 17307	14.3232	0	0	0	0	0	0	0	0	0	0	0
k__Viruses;p__Uroviricota;c__Caudoviricetes;o__Unclassified;f__Unclassified;g__Yvonnevirus;s__Gordonia virus Yvonnetastic	26.0294	0	0	0	0	0	0	0	0	0	0	0
k__Bacteria;p__Candidatus Margulisiibacteriota;c__Unclassified;o__Unclassified;f__Unclassified;g__Unclassified;s__Candidatus Margulisbacteria bacterium GWF2_38_17	10.8904	0	0	0	0	0	0	0	0	0	0	0
k__Bacteria;p__Candidatus Shapirobacteria;c__Unclassified;o__Unclassified;f__Unclassified;g__Unclassified;s__Candidatus Shapirobacteria bacterium GW2011_GWF2_37_20	30.9351	48.6329	64.6177	4.42409	8.05213	4.79559	0	0	0	0	0	0
k__Bacteria;p__Candidatus Chisholmbacteria;c__Unclassified;o__Unclassified;f__Unclassified;g__Unclassified;s__Candidatus Chisholmbacteria bacterium RIFCSPLOWO2_01_FULL_50_28	9.2962	6.63051	6.05455	0	0	0	0	0	0	0	0	0
k__Bacteria;p__Candidatus Jorgensenbacteria;c__Unclassified;o__Unclassified;f__Unclassified;g__Unclassified;s__Candidatus Jorgensenbacteria bacterium GW2011_GWB1_49_9	11.4986	0	1.99705	0	0	0	0	0	0	0	0	0
k__Bacteria;p__Actinomycetota;c__Coriobacteriia;o__Coriobacteriales;f__Coriobacteriaceae;g__Collinsella;s__Collinsella sp. CAG:289	15.6873	0	2.27046	0	0	0	0	0	0	0	0	0
k__Bacteria;p__Actinomycetota;c__Actinomycetes;o__Mycobacteriales;f__Mycobacteriaceae;g__Mycolicibacterium;s__Mycolicibacterium sp. TY66	10.9265	2.07822	0	3.22819	1.46888	2.49292	0	0	0	0	0	0
k__Bacteria;p__Bacillota;c__Clostridia;o__Lachnospirales;f__Lachnospiraceae;g__Anaerocolumna;s__Anaerocolumna sp. AGMB13025	60.6348	40.6687	49.687	20.1923	13.5752	20.2934	0	0.752026	0	0	0	0
k__Viruses;p__Uroviricota;c__Caudoviricetes;o__Unclassified;f__Unclassified;g__Oneupvirus;s__Oneupvirus brutongaster	9.34565	2.22193	2.02892	0	0	0	0	0	0	0	0	0
k__Bacteria;p__Pseudomonadota;c__Betaproteobacteria;o__Burkholderiales;f__Unclassified;g__Tepidimonas;s__Tepidimonas alkaliphilus	8.64656	6.08843	1.50172	2.13443	10.5851	15.159	0	0	1.97476	0	0.832805	0
k__Bacteria;p__Bacteroidota;c__Flavobacteriia;o__Flavobacteriales;f__Flavobacteriaceae;g__Dokdonia;s__Dokdonia sinensis	7.1229	2.25796	0	0	0	0	0	0	0	0	0	0
k__Viruses;p__Uroviricota;c__Caudoviricetes;o__Unclassified;f__Unclassified;g__Unclassified;s__Pseudoalteromonas phage XCL1123	12.5499	0	3.63273	0	0	0	0	0	0	0	0	0
k__Bacteria;p__Pseudomonadota;c__Betaproteobacteria;o__Burkholderiales;f__Burkholderiaceae;g__Polynucleobacter;s__Polynucleobacter sp. IMCC30063	17.8763	4.85724	8.87062	0	6.86616	0	0	0	0	0	0	0
k__Bacteria;p__Pseudomonadota;c__Gammaproteobacteria;o__Moraxellales;f__Moraxellaceae;g__Moraxella;s__uncultured Moraxella sp.	14.301	3.88579	7.09649	3.01798	6.86616	13.9835	0	0	0	0	0	0
k__Viruses;p__Uroviricota;c__Caudoviricetes;o__Unclassified;f__Unclassified;g__Unclassified;s__Pseudoalteromonas phage AL	21.7209	9.18071	6.28742	0	0	0	0	0	0	0	0	0
k__Bacteria;p__Pseudomonadota;c__Gammaproteobacteria;o__Oceanospirillales;f__Endozoicomonadaceae;g__Endozoicomonas;s__Endozoicomonas sp. ISHI1	0	0	0	3.52645	16.0459	0	0	0	0	0	0	0
k__Bacteria;p__Bacillota;c__Clostridia;o__Lachnospirales;f__Lachnospiraceae;g__Anaerocolumna;s__Anaerocolumna sedimenticola	126.909	116.119	88.4659	16.8358	44.796	62.1727	0	0	0	0	0	0
k__Bacteria;p__Bacillota;c__Clostridia;o__Eubacteriales;f__Oscillospiraceae;g__Anaerofilum;s__Anaerofilum sp. An201	10.3352	0	0	0	0	0	0	0	0	0	0	0
k__Bacteria;p__Unclassified;c__Unclassified;o__Unclassified;f__Unclassified;g__Unclassified;s__uncultured sulfate-reducing bacterium	298.047	195.136	287.323	314.985	283.35	271.296	0	6.58859	7.06031	4.89085	1.6208	1.6699
k__Viruses;p__Uroviricota;c__Caudoviricetes;o__Unclassified;f__Unclassified;g__Unclassified;s__Microcystis phage Me-ZS1	12.4609	0	0	0	0	0	0	0	0	0	0	0
k__Eukaryota;p__Ascomycota;c__Arthoniomycetes;o__Arthoniales;f__Chrysotrichaceae;g__Chrysothrix;s__Chrysothrix sp. TS-e1954	23.9588	0	0	0	0	0	0	0	0	0	0	0
k__Bacteria;p__Candidatus Adlerbacteria;c__Unclassified;o__Unclassified;f__Unclassified;g__Unclassified;s__Candidatus Adlerbacteria bacterium GW2011_GWA1_54_10	15.2214	0	0	0	0	0	0	0	0	0	0	0
k__Bacteria;p__Actinomycetota;c__Actinomycetes;o__Mycobacteriales;f__Mycobacteriaceae;g__Mycobacterium;s__Mycobacterium sp. 852002-51057_SCH5723018	9.97621	51.3181	16.6388	24.2157	29.6501	22.0991	0	0	0	0	2.53332	0
k__Bacteria;p__Bacillota;c__Clostridia;o__Eubacteriales;f__Eubacteriales Family XIII. Incertae Sedis;g__Sinanaerobacter;s__Sinanaerobacter chloroacetimidivorans	101.883	125.207	86.7642	48.3824	31.082	52.1868	0	0	0	0	0.780563	0
k__Bacteria;p__Pseudomonadota;c__Alphaproteobacteria;o__Rhodobacterales;f__Paracoccaceae;g__Unclassified;s__Rhodobacteraceae bacterium GWE1_64_9	70.5154	40.4916	89.3131	48.7466	29.3306	62.9627	0	0	0	0	1.73129	0
k__Bacteria;p__Cyanobacteriota;c__Cyanophyceae;o__Synechococcales;f__Synechococcaceae;g__Synechococcus;s__Synechococcus sp. YX04-3	10.215	0	2.21765	0	0	5.82647	0	0	0	0	0	0
k__Bacteria;p__Campylobacterota;c__Epsilonproteobacteria;o__Campylobacterales;f__Arcobacteraceae;g__Arcobacter;s__Arcobacter sp. CECT 8985	6.93545	2.19854	2.00756	0	0	0	0	0	0	0	0	0
k__Bacteria;p__Candidatus Nealsonbacteria;c__Unclassified;o__Unclassified;f__Unclassified;g__Unclassified;s__Candidatus Nealsonbacteria bacterium CG02_land_8_20_14_3_00_37_10	21.1488	22.1932	30.3493	1.2016	0	5.56752	0	0	0	0	0	0
k__Bacteria;p__Candidatus Roizmanbacteria;c__Unclassified;o__Unclassified;f__Unclassified;g__Unclassified;s__Candidatus Roizmanbacteria bacterium GW2011_GWC2_37_13	56.558	48.7623	52.124	9.77326	6.65272	3.78171	0	0	0	0	0	0
k__Eukaryota;p__Basidiomycota;c__Agaricomycetes;o__Polyporales;f__Fomitopsidaceae;g__Rhodofomes;s__Rhodofomes roseus	10.5842	0	0	0	0	0	0	0	0	0	0	0
k__Bacteria;p__Pseudomonadota;c__Gammaproteobacteria;o__Moraxellales;f__Moraxellaceae;g__Acinetobacter;s__Acinetobacter soli	18.1132	0	7.86467	3.34467	0	0	0	0	0	0	0	0
k__Bacteria;p__Thermodesulfobacteriota;c__Desulfobacteria;o__Desulfobacterales;f__Desulfobacteraceae;g__Unclassified;s__Desulfobacteraceae bacterium SEEP-SAG10	70.5428	71.0381	88.9967	91.002	75.3306	63.576	0	0	1.81988	14.1549	4.3043	10.4352
k__Bacteria;p__Pseudomonadota;c__Betaproteobacteria;o__Burkholderiales;f__Burkholderiaceae;g__Paraburkholderia;s__Paraburkholderia sp. CNPSo 3281	8.84387	0	0	2.1774	1.98151	0	0	0	0	0	0	0
k__Viruses;p__Nucleocytoviricota;c__Megaviricetes;o__Imitervirales;f__Mimiviridae;g__Moumouvirus;s__Moumouvirus moumou	17.5698	0	0	0	0	0	0	0	0	0	0	0
k__Viruses;p__Uroviricota;c__Caudoviricetes;o__Unclassified;f__Unclassified;g__Unclassified;s__Klebsiella phage 05F01	18.3019	21.7564	3.9733	0	0	0	0	0	0	0	0	0
k__Bacteria;p__Candidatus Woesebacteria;c__Unclassified;o__Unclassified;f__Unclassified;g__Unclassified;s__Candidatus Woesebacteria bacterium RIFOXYA1_FULL_43_9	12.258	9.89863	14.3948	0	1.37323	2.37477	0	0	0	0	0	0
k__Bacteria;p__Pseudomonadota;c__Betaproteobacteria;o__Nitrosomonadales;f__Gallionellaceae;g__Unclassified;s__uncultured Gallionellaceae bacterium	8.87364	2.10971	3.85289	0	0	0	0	0	0	0	0	0
k__Viruses;p__Uroviricota;c__Caudoviricetes;o__Unclassified;f__Unclassified;g__Unclassified;s__Xanthomonas phage Xoo-sp14	18.9478	0	0	0	0	0	0	0	0	0	0	0
k__Bacteria;p__Candidatus Kaiserbacteria;c__Unclassified;o__Unclassified;f__Unclassified;g__Unclassified;s__Candidatus Kaiserbacteria bacterium GW2011_GWA2_58_9	11.7918	0	0	0	0	0	0	0	0	0	0	0
k__Bacteria;p__Actinomycetota;c__Actinomycetes;o__Actinomycetales;f__Actinomycetaceae;g__Actinomyces;s__Actinomyces qiguomingii	9.4972	4.51592	8.24728	0	0	10.8341	0	0	0	0	0	0
k__Bacteria;p__Bacillota;c__Clostridia;o__Eubacteriales;f__Clostridiaceae;g__Clostridium;s__Clostridium sp. AWRP	30.3206	5.72222	7.83774	4.44429	3.67164	3.43203	0	0	0	0	0	0
k__Viruses;p__Uroviricota;c__Caudoviricetes;o__Unclassified;f__Unclassified;g__Weaselvirus;s__Weaselvirus weasel	22.6082	0	0	0	0	0	0	0	0	0	0	0
k__Bacteria;p__Pseudomonadota;c__Alphaproteobacteria;o__Rhodobacterales;f__Paracoccaceae;g__Aliiroseovarius;s__uncultured Aliiroseovarius sp.	6.10063	0	7.94659	0	8.20124	10.4391	0	0	0	0	0	0
k__Bacteria;p__Cyanobacteriota;c__Cyanophyceae;o__Synechococcales;f__Synechococcaceae;g__Synechococcus;s__Synechococcus sp. CS-1332	51.8088	36.4298	44.2539	59.6217	34.3693	27.9289	3.00012	0	0	0	1.44885	0
k__Bacteria;p__Chloroflexota;c__Unclassified;o__Unclassified;f__Unclassified;g__Unclassified;s__uncultured Chloroflexi bacterium Rifle_16ft_4_minimus_6101	25.244	4.80141	4.38433	3.72912	3.39362	11.519	0	0	0	0	0	0
k__Bacteria;p__Pseudomonadota;c__Gammaproteobacteria;o__Pseudomonadales;f__Marinobacteraceae;g__Marinobacter;s__Marinobacter sp. AL4B	6.4983	1.82411	2.31174	4.25022	10.5252	8.75243	0	0	0	0	0	0
k__Bacteria;p__Bacillota;c__Clostridia;o__Lachnospirales;f__Lachnospiraceae;g__Murimonas;s__Murimonas intestini	13.6553	6.49309	0	1.681	1.52977	0	0	0	0	0	0	0
k__Bacteria;p__Pseudomonadota;c__Gammaproteobacteria;o__Enterobacterales;f__Pectobacteriaceae;g__Affinibrenneria;s__Affinibrenneria salicis	34.4506	0	0	3.8623	15.8167	2.9826	0	0	0	0	0	0
k__Bacteria;p__Candidatus Wolfebacteria;c__Unclassified;o__Unclassified;f__Unclassified;g__Unclassified;s__Candidatus Wolfebacteria bacterium GW2011_GWC1_43_10	22.1152	19.835	15.4129	2.25301	2.05031	6.9594	0	0	0	0	0	0
k__Bacteria;p__Pseudomonadota;c__Gammaproteobacteria;o__Pasteurellales;f__Pasteurellaceae;g__Histophilus;s__Histophilus somni	49.0608	30.1061	25.7727	11.6913	9.30952	45.7409	4.46957	0	0	0	0	0
k__Bacteria;p__Bacteroidota;c__Bacteroidia;o__Bacteroidales;f__Prevotellaceae;g__Prevotella;s__Prevotella herbatica	13.557	2.57853	0	0	0	0	0	0	0	0	0	0
k__Bacteria;p__Pseudomonadota;c__Alphaproteobacteria;o__Hyphomicrobiales;f__Aurantimonadaceae;g__Aureimonas;s__Aureimonas sp. AU40	11.409	2.71248	0	0	0	6.50749	0	0	0	0	0	0
k__Bacteria;p__Actinomycetota;c__Coriobacteriia;o__Coriobacteriales;f__Coriobacteriaceae;g__Collinsella;s__Collinsella intestinalis	49.3363	29.1434	27.7859	56.8091	48.9719	52.781	25.4661	14.6383	21.5846	18.3869	27.0565	26.9903
k__Bacteria;p__Thermodesulfobacteriota;c__Desulfovibrionia;o__Desulfovibrionales;f__Unclassified;g__Unclassified;s__Desulfovibrionales bacterium GWA2_65_9	19.2982	58.8015	8.84074	23.0909	24.9002	6.70072	0	0	0	1.65232	1.32622	0
k__Bacteria;p__Bacillota;c__Unclassified;o__Unclassified;f__Unclassified;g__Unclassified;s__Firmicutes bacterium ADurb.Bin182	63.3156	72.3854	44.4569	55.1642	29.8916	35.0553	0	0	0	0	0	0
k__Bacteria;p__Bacillota;c__Clostridia;o__Eubacteriales;f__Clostridiaceae;g__Caloramator;s__Caloramator quimbayensis	8.69793	0	0	0	0	0	0	0	0	0	0	0
k__Viruses;p__Uroviricota;c__Caudoviricetes;o__Unclassified;f__Unclassified;g__Unclassified;s__Xanthomonas phage vB_XooS_NR08	25.3	13.0745	7.87656	1.62217	0	2.50538	0	0	0	0	0	0
k__Bacteria;p__Nitrospirota;c__Unclassified;o__Unclassified;f__Unclassified;g__Unclassified;s__Nitrospirae bacterium GWF2_44_13	38.3104	31.145	52.5283	34.5537	13.7362	40.3293	0	0	8.48502	10.5958	1.80797	7.00412
k__Bacteria;p__Candidatus Komeilibacteria;c__Unclassified;o__Unclassified;f__Unclassified;g__Unclassified;s__Candidatus Komeilibacteria bacterium RIFCSPLOWO2_01_FULL_52_15	12.6402	12.0208	13.7207	0	0	3.60487	0	0	0	0	0	0
k__Bacteria;p__Candidatus Buchananbacteria;c__Unclassified;o__Unclassified;f__Unclassified;g__Unclassified;s__Candidatus Buchananbacteria bacterium RIFCSPLOWO2_01_FULL_56_15	15.0169	0	3.26014	0	0	0	0	0	0	0	0	0
k__Bacteria;p__Bacillota;c__Clostridia;o__Lachnospirales;f__Lachnospiraceae;g__Chakrabartyella;s__Chakrabartyella piscis	9.47483	10.7568	0	8.39067	15.3045	8.60217	0	0	0	0	0	0
k__Bacteria;p__Unclassified;c__Unclassified;o__Unclassified;f__Unclassified;g__Unclassified;s__Parcubacteria group bacterium GW2011_GWC2_38_7	17.833	21.9027	4.40967	8.17899	0	0	0	0	0	0	0	0
k__Bacteria;p__Pseudomonadota;c__Gammaproteobacteria;o__Thiotrichales;f__Piscirickettsiaceae;g__Methylophaga;s__Methylophaga sp. UBA678	20.1952	4.80141	0	0	0	2.87975	0	0	0	0	0	0
k__Eukaryota;p__Basidiomycota;c__Agaricomycetes;o__Boletales;f__Suillaceae;g__Suillus;s__Suillus paluster	11.7655	3.72966	0	0	0	0	0	0	0	0	0	0
k__Bacteria;p__Thermodesulfobacteriota;c__Desulfuromonadia;o__Geobacterales;f__Geobacteraceae;g__Unclassified;s__uncultured Geobacteraceae bacterium	24.2098	22.9745	27.2696	8.84773	8.05172	35.3173	0	0	0	0	0	2.50937
k__Bacteria;p__Candidatus Berkelbacteria;c__Unclassified;o__Unclassified;f__Unclassified;g__Unclassified;s__Candidatus Berkelbacteria bacterium RIFCSPHIGHO2_12_FULL_50_11	10.215	0	0	0	0	0	0	0	0	0	0	0
k__Bacteria;p__Candidatus Woesebacteria;c__Unclassified;o__Unclassified;f__Unclassified;g__Unclassified;s__Candidatus Woesebacteria bacterium RIFCSPHIGHO2_02_FULL_39_13	10.7658	4.09532	3.73957	0	0	2.45626	0	0	0	0	0	0
k__Bacteria;p__Thermodesulfobacteriota;c__Desulfobacteria;o__Desulfobacterales;f__Desulfobacteraceae;g__Desulfobacula;s__Desulfobacula sp. RIFOXYA12_FULL_46_16	24.2342	2.88084	5.26119	0	0	1.72785	0	0	0	0	0	0
k__Bacteria;p__Bacillota;c__Bacilli;o__Bacillales;f__Unclassified;g__Exiguobacterium;s__Exiguobacterium sp. s102	11.936	9.08092	6.21907	0	4.81377	0	0	0	0	0	0	0
k__Archaea;p__Candidatus Nezhaarchaeota;c__Unclassified;o__Unclassified;f__Unclassified;g__Unclassified;s__Candidatus Nezhaarchaeota archaeon WYZ-LMO8	9.39562	0	2.03977	3.46987	0	0	0	0	0	0	0	0
k__Bacteria;p__Bacillota;c__Clostridia;o__Eubacteriales;f__Unclassified;g__Unclassified;s__Clostridiales bacterium GWF2_36_10	44.2081	40.5292	65.2947	65.5059	64.8184	43.6472	0	0	0	0	0	0
k__Bacteria;p__Pseudomonadota;c__Gammaproteobacteria;o__Alteromonadales;f__Pseudoalteromonadaceae;g__Pseudoalteromonas;s__Pseudoalteromonas piscicida	37.9962	4.37406	13.9793	0	0	2.62344	0	0	0	0	0	0
k__Bacteria;p__Pseudomonadota;c__Alphaproteobacteria;o__Hyphomicrobiales;f__Nitrobacteraceae;g__Bradyrhizobium;s__Bradyrhizobium sp. SZCCHNS3052	11.6027	0	4.31815	0	1.11413	1.89086	0	1.58351	0	0	0.798236	0
k__Bacteria;p__Bacteroidota;c__Flavobacteriia;o__Flavobacteriales;f__Flavobacteriaceae;g__Aequorivita;s__Aequorivita sublithincola	16.1595	8.84068	10.3578	18.4724	10.3754	30.5316	0	0	0	0	0	0
k__Bacteria;p__Candidatus Jorgensenbacteria;c__Unclassified;o__Unclassified;f__Unclassified;g__Unclassified;s__Candidatus Jorgensenbacteria bacterium RIFCSPHIGHO2_02_FULL_45_20	15.8287	0	6.87273	0	0	0	0	0	0	0	0	0
k__Bacteria;p__Candidatus Giovannonibacteria;c__Unclassified;o__Unclassified;f__Unclassified;g__Unclassified;s__Candidatus Giovannonibacteria bacterium GW2011_GWA2_44_26	9.8433	19.8406	18.3867	20.0821	24.5674	7.79886	0	0	0	0	0	0
k__Bacteria;p__Bacteroidota;c__Flavobacteriia;o__Flavobacteriales;f__Flavobacteriaceae;g__Aquimarina;s__Aquimarina sp. MMG015	21.7448	0	0	0	0	0	0	0	0	0	0	0
k__Eukaryota;p__Ascomycota;c__Eurotiomycetes;o__Onygenales;f__Ajellomycetaceae;g__Histoplasma;s__Histoplasma mississippiense (nom. inval.)	35.1396	8.35445	3.81437	12.9773	11.8098	5.01077	0	0	0	0	0	0
k__Eukaryota;p__Ascomycota;c__Sordariomycetes;o__Xylariales;f__Unclassified;g__Monosporascus;s__Monosporascus sp. 5C6A	46.0372	35.3743	9.84221	27.7498	12.8033	15.8455	0	0	0	1.90286	3.44688	0
k__Viruses;p__Uroviricota;c__Caudoviricetes;o__Unclassified;f__Vilmaviridae;g__Faithunavirus;s__Mycobacterium phage Vetrix	0	0	0	0	0	30.2664	0	0	0	0	0	0
k__Bacteria;p__Unclassified;c__Deltaproteobacteria;o__Unclassified;f__Unclassified;g__Unclassified;s__Deltaproteobacteria bacterium RBG_19FT_COMBO_56_10	83.2526	10.4587	9.08759	1.82266	14.6793	4.72754	0	0	0	0	0	0
k__Bacteria;p__Candidatus Berkelbacteria;c__Unclassified;o__Unclassified;f__Unclassified;g__Unclassified;s__Candidatus Berkelbacteria bacterium CG_4_9_14_3_um_filter_33_5	19.3378	23.6447	16.7928	8.16184	0	6.30285	0	0	0	0	0	0
k__Bacteria;p__Bacteroidota;c__Bacteroidia;o__Bacteroidales;f__Tannerellaceae;g__Parabacteroides;s__Parabacteroides sp. AM08-6	17.5709	19.1817	24.9213	7.67889	1.74701	8.89485	0	0	0	0	0	0
k__Bacteria;p__Pseudomonadota;c__Betaproteobacteria;o__Ferrovales;f__Ferrovaceae;g__Ferrovum;s__Ferrovum sp. 37-45-19	31.084	52.2029	72.1563	57.0401	15.3958	44.5423	0	0	0	0	0	0
k__Bacteria;p__Ignavibacteriota;c__Ignavibacteria;o__Ignavibacteriales;f__Melioribacteraceae;g__Melioribacter;s__Melioribacter sp. RIFOXYB12_FULL_38_5	37.0305	17.857	25.2068	10.2841	14.8761	20.9458	0	0	0	0	0	0
k__Bacteria;p__Pseudomonadota;c__Betaproteobacteria;o__Burkholderiales;f__Burkholderiaceae;g__Unclassified;s__Burkholderiaceae bacterium 26	71.9338	97.2338	90.5731	53.5787	37.8154	100.637	0	0	0	0	0	0
k__Bacteria;p__Actinomycetota;c__Actinomycetes;o__Micromonosporales;f__Micromonosporaceae;g__Micromonospora;s__Micromonospora sp. C72	12.7688	4.85724	0	1.88624	1.71654	0	0	0	0	0	0	0
k__Viruses;p__Uroviricota;c__Caudoviricetes;o__Unclassified;f__Unclassified;g__Unclassified;s__Thiohalocapsa phage LS06-2018-MD03	15.052	2.60263	3.56483	0	0	0	0	0	0	0	0	0
k__Viruses;p__Uroviricota;c__Caudoviricetes;o__Unclassified;f__Unclassified;g__Unclassified;s__Pseudoalteromonas phage vB_PspS-H40_1	14.1692	0	0	0	0	0	0	0	0	0	0	0
k__Bacteria;p__Bacteroidota;c__Bacteroidia;o__Bacteroidales;f__Bacteroidaceae;g__Mediterranea;s__Mediterranea massiliensis	28.7357	23.4237	24.9538	0	0	14.0489	0	0	0	0	0	0
k__Bacteria;p__Bacillota;c__Bacilli;o__Lactobacillales;f__Carnobacteriaceae;g__Alkalibacterium;s__Alkalibacterium sp. 20	45.6786	10.6141	15.2214	24.134	10.3274	25.6056	0	5.44975	0	0	2.74717	0
k__Bacteria;p__Spirochaetota;c__Spirochaetia;o__Spirochaetales;f__Treponemataceae;g__Treponema;s__Treponema pectinovorum	1.78555	13.533	17.0561	9.83131	2.98227	0	0	0	0	0	0	0
k__Bacteria;p__Bacillota;c__Erysipelotrichia;o__Erysipelotrichales;f__Erysipelotrichaceae;g__Unclassified;s__Erysipelotrichaceae bacterium 3_1_53	17.1413	12.226	7.44266	3.1652	1.44022	4.88855	0	0	0	0	0	0
k__Bacteria;p__Candidatus Raymondbacteria;c__Unclassified;o__Unclassified;f__Unclassified;g__Unclassified;s__Candidatus Raymondbacteria bacterium RifOxyB12_full_50_8	20.5255	7.59687	12.2842	16.5672	2.7593	2.34148	0	0	0	0	0	0
k__Bacteria;p__Thermotogota;c__Thermotogae;o__Kosmotogales;f__Kosmotogaceae;g__Kosmotoga;s__Kosmotoga olearia	16.4975	0	3.58156	0	0	0	0	0	0	0	0	0
k__Bacteria;p__Campylobacterota;c__Epsilonproteobacteria;o__Campylobacterales;f__Campylobacteraceae;g__Campylobacter;s__Campylobacter pinnipediorum	27.8351	9.11653	7.92356	1.90843	1.73673	8.84253	0	0	0	0	0	0
k__Bacteria;p__Pseudomonadota;c__Betaproteobacteria;o__Burkholderiales;f__Burkholderiaceae;g__Paraburkholderia;s__Paraburkholderia guartelaensis	37.0084	42.7789	17.2778	18.9414	33.728	9.86772	0	0	0	0	0	0
k__Bacteria;p__Candidatus Roizmanbacteria;c__Unclassified;o__Unclassified;f__Unclassified;g__Unclassified;s__Candidatus Roizmanbacteria bacterium GW2011_GWC2_34_23	39.1944	39.5226	37.803	6.05286	1.46888	11.0325	0	0	0	0	0	0
k__Bacteria;p__Pseudomonadota;c__Betaproteobacteria;o__Burkholderiales;f__Burkholderiaceae;g__Paraburkholderia;s__Paraburkholderia sp. Cpub6	286.598	254.663	364.282	338.25	408.179	385.786	0	0	0	10.1283	4.13189	23.806
k__Archaea;p__Candidatus Woesearchaeota;c__Unclassified;o__Unclassified;f__Unclassified;g__Unclassified;s__Candidatus Woesearchaeota archaeon CG10_big_fil_rev_8_21_14_0_10_32_24	15.5289	4.21942	0	0	0	0	0	0	0	0	0	0
k__Bacteria;p__Bacillota;c__Clostridia;o__Peptostreptococcales;f__Thermotaleaceae;g__Thermotalea;s__Thermotalea metallivorans	20.2284	0	2.50945	18.4637	15.6024	10.1845	0	0	0	0	0	0
k__Bacteria;p__Pseudomonadota;c__Gammaproteobacteria;o__Alteromonadales;f__Colwelliaceae;g__Thalassotalea;s__Thalassotalea atypica	19.9657	0	5.77934	9.83131	0	0	0	0	0	0	0	0
k__Bacteria;p__Bacteroidota;c__Bacteroidia;o__Bacteroidales;f__Tannerellaceae;g__Tannerella;s__Tannerella forsythia	15.5993	25.5176	1.44484	0	0	0	0	0	0	0	0	0
k__Bacteria;p__Pseudomonadota;c__Gammaproteobacteria;o__Pseudomonadales;f__Pseudomonadaceae;g__Pseudomonas;s__Pseudomonas fakonensis	13.1118	0	1.89769	0	0	0	0	0	0	0	0	0
k__Viruses;p__Uroviricota;c__Caudoviricetes;o__Unclassified;f__Unclassified;g__Unclassified;s__Tsukamurella phage TPA2	18.2175	5.77496	7.03109	0	0	25.4002	0	0	0	0	0	0
k__Viruses;p__Unclassified;c__Unclassified;o__Unclassified;f__Unclassified;g__Unclassified;s__Paraglaciecola Antarctic JLT virus 2	10.3963	0	0	0	0	0	0	0	0	0	0	0
k__Bacteria;p__Pseudomonadota;c__Alphaproteobacteria;o__Rhodobacterales;f__Paracoccaceae;g__Paracoccus;s__Paracoccus seriniphilus	45.1279	62.9445	44.4138	19.9993	20.2222	24.0242	0	0	0	0	0	0
k__Bacteria;p__Candidatus Woykebacteria;c__Unclassified;o__Unclassified;f__Unclassified;g__Unclassified;s__Candidatus Woykebacteria bacterium RIFCSPHIGHO2_02_FULL_43_16b	16.2683	11.6034	0	0	0	9.2792	0	0	0	0	0	0
k__Bacteria;p__Bacillota;c__Negativicutes;o__Veillonellales;f__Veillonellaceae;g__Megasphaera;s__Megasphaera elsdenii	49.0793	3.36873	0	0	0	0	0	0	0	0	0	0
k__Viruses;p__Uroviricota;c__Caudoviricetes;o__Unclassified;f__Unclassified;g__Unclassified;s__Virus Rctr16k	74.4553	3.83998	13.3832	0	0	53.6321	0	0	0	0	0	0
k__Bacteria;p__Pseudomonadota;c__Gammaproteobacteria;o__Alteromonadales;f__Shewanellaceae;g__Shewanella;s__Shewanella sairae	15.0598	2.38698	6.53891	5.56171	1.68711	5.72659	0	0	0	0	0	0
k__Bacteria;p__Fibrobacterota;c__Unclassified;o__Unclassified;f__Unclassified;g__Unclassified;s__Fibrobacteres bacterium CG2_30_45_31	44.8139	5.1891	17.9254	8.86713	7.7624	50.3728	0	0	0	0	0	0
k__Bacteria;p__Bacillota;c__Clostridia;o__Eubacteriales;f__Eubacteriaceae;g__Acetobacterium;s__Acetobacterium sp. MES1	15.6873	17.0499	5.83831	9.93163	0	2.55651	0	0	0	0	0	0
k__Bacteria;p__Pseudomonadota;c__Betaproteobacteria;o__Burkholderiales;f__Burkholderiaceae;g__Polynucleobacter;s__Polynucleobacter sp. MG-28-Ekke-A2	21.7808	6.9045	0	0	0	0	0	0	0	0	0	0
k__Bacteria;p__Actinomycetota;c__Actinomycetes;o__Mycobacteriales;f__Mycobacteriaceae;g__Mycolicibacterium;s__Mycolicibacterium sp. D5.8-2	0	24.1458	6.61451	3.75067	3.41323	0	0	0	0	3.04677	0	0
k__Bacteria;p__Bacteroidota;c__Bacteroidia;o__Bacteroidales;f__Dysgonomonadaceae;g__Fermentimonas;s__Fermentimonas caenicola	18.6913	0	0	6.69575	24.3734	0	0	0	0	0	0	0
k__Bacteria;p__Pseudomonadota;c__Gammaproteobacteria;o__Legionellales;f__Legionellaceae;g__Legionella;s__Legionella wadsworthii	12.3153	0	0	0	0	0	0	0	0	0	0	0
k__Bacteria;p__Unclassified;c__Deltaproteobacteria;o__Unclassified;f__Unclassified;g__Unclassified;s__Deltaproteobacteria bacterium GWC2_56_8	166.841	50.1308	53.2092	69.4421	58.1633	24.5326	0	0	0	0	0	0
k__Bacteria;p__Bacillota;c__Clostridia;o__Eubacteriales;f__Clostridiaceae;g__Hathewaya;s__Hathewaya histolytica	12.6402	1.5026	0	0	0	3.60487	0	0	0	0	0	0
k__Bacteria;p__Pseudomonadota;c__Betaproteobacteria;o__Nitrosomonadales;f__Nitrosomonadaceae;g__Unclassified;s__uncultured beta proteobacterium Rifle_16ft_4_minimus_33308	57.7363	367.859	189.818	97.0245	98.8466	48.411	0	5.63072	0	6.61069	0.888792	1.95056
k__Bacteria;p__Pseudomonadota;c__Alphaproteobacteria;o__Rhodospirillales;f__Acetobacteraceae;g__Acetobacter;s__Acetobacter sp. UBA5411	5.29211	7.5492	16.8441	0	3.75311	0	0	0	1.57311	0	3.44491	6.73076
k__Bacteria;p__Bacillota;c__Clostridia;o__Eubacteriales;f__Oscillospiraceae;g__Hydrogenoanaerobacterium;s__Hydrogenoanaerobacterium sp.	10.9257	4.30642	3.5893	11.9198	12.1038	2.13224	0	0	0	0	0	0
k__Archaea;p__Euryarchaeota;c__Halobacteria;o__Halobacteriales;f__Halobacteriaceae;g__Halobacterium;s__Halobacterium sp. DL1	5.29211	7.5492	4.59562	7.81767	3.55717	12.0741	0	0	0	0	0	0
k__Bacteria;p__Unclassified;c__Unclassified;o__Unclassified;f__Unclassified;g__Unclassified;s__Parcubacteria group bacterium GW2011_GWA2_47_8	15.6873	0	0	0	0	0	0	0	0	0	0	0
k__Bacteria;p__Pseudomonadota;c__Gammaproteobacteria;o__Xanthomonadales;f__Rhodanobacteraceae;g__Rhodanobacter;s__Rhodanobacter sp. FW510-R10	22.0319	37.4067	76.0084	2.78484	1.06973	11.1463	0	3.60198	0	2.2622	0	1.99241
k__Viruses;p__Uroviricota;c__Caudoviricetes;o__Unclassified;f__Unclassified;g__Unclassified;s__Paracoccus phage vB_PmaP_KLEP18-1	52.6348	36.1001	49.1215	0	0	0	0	0	0	0	0	0
k__Viruses;p__Uroviricota;c__Caudoviricetes;o__Unclassified;f__Unclassified;g__Unclassified;s__Yersinia phage vB_Yru_GN1	91.5094	0	0	0	0	0	0	0	0	0	0	0
k__Bacteria;p__Chlorobiota;c__Chlorobiia;o__Chlorobiales;f__Chlorobiaceae;g__Prosthecochloris;s__Prosthecochloris sp. ZM_2	10.2948	0	0	0	0	0	0	0	0	0	0	0
k__Archaea;p__Euryarchaeota;c__Methanomicrobia;o__Methanomicrobiales;f__Methanomicrobiaceae;g__Methanofollis;s__Methanofollis liminatans	79.3306	104.986	48.5147	26.0541	29.9026	19.4777	0	0	0	0	0	0
k__Archaea;p__Thermoproteota;c__Thermoprotei;o__Sulfolobales;f__Sulfolobaceae;g__Sulfurisphaera;s__Sulfurisphaera ohwakuensis	4.06709	15.4712	10.5955	15.0201	24.6037	23.198	0	0	0	0	0	0
k__Bacteria;p__Bacillota;c__Bacilli;o__Bacillales;f__Paenibacillaceae;g__Paenibacillus;s__Paenibacillus sp. HW567	31.8294	0	0	9.40386	0	0	0	0	0	0	0	0
k__Archaea;p__Euryarchaeota;c__Halobacteria;o__Natrialbales;f__Natrialbaceae;g__Natrarchaeobaculum;s__Natrarchaeobaculum aegyptiacum	9.10353	2.16436	1.97636	1.681	6.11906	2.59625	0	2.17425	0	8.19313	3.28807	2.40535
k__Bacteria;p__Bacillota;c__Clostridia;o__Christensenellales;f__Christensenellaceae;g__Christensenella;s__Christensenella timonensis	55.691	42.085	33.7127	15.9056	30.8891	10.3385	0	0	0	0	0	0
k__Archaea;p__Thermoproteota;c__Unclassified;o__Unclassified;f__Unclassified;g__Unclassified;s__uncultured crenarchaeote MCG	215.485	158.44	213.842	224.626	169.381	156.97	0	0	0	0	0.952849	4.59636
k__Bacteria;p__Ignavibacteriota;c__Ignavibacteria;o__Unclassified;f__Unclassified;g__Unclassified;s__Ignavibacteria bacterium CG_4_10_14_3_um_filter_37_18	64.6767	39.0091	61.4057	18.5638	5.57066	3.36293	0	0	0	0	0	0
k__Bacteria;p__Nitrospirota;c__Unclassified;o__Unclassified;f__Unclassified;g__Unclassified;s__Nitrospirae bacterium GWC1_57_7	297.338	314.044	473.96	556.574	749.925	692.335	0	7.81538	0	0	4.13798	2.56482
k__Bacteria;p__Bacillota;c__Bacilli;o__Bacillales;f__Bacillaceae;g__Natronobacillus;s__Natronobacillus azotifigens	14.0934	11.169	2.03977	0	0	0	0	0	0	0	0	0
k__Bacteria;p__Candidatus Wildermuthbacteria;c__Unclassified;o__Unclassified;f__Unclassified;g__Unclassified;s__Candidatus Wildermuthbacteria bacterium RIFCSPLOWO2_12_FULL_40_9	23.743	0	10.3091	0	0	6.77131	0	0	0	0	0	0
k__Bacteria;p__Pseudomonadota;c__Gammaproteobacteria;o__Pseudomonadales;f__Pseudomonadaceae;g__Pseudomonas;s__Pseudomonas sp. CBSPCAW29	14.4806	0	0	0	0	0	0	0	0	0	0	0
k__Bacteria;p__Candidatus Woesebacteria;c__Unclassified;o__Unclassified;f__Unclassified;g__Unclassified;s__Candidatus Woesebacteria bacterium RIFCSPLOWO2_01_FULL_39_10	15.6873	12.4322	4.54091	1.93115	1.75741	2.9826	0	0	0	0	1.25912	0
k__Bacteria;p__Candidatus Zambryskibacteria;c__Unclassified;o__Unclassified;f__Unclassified;g__Unclassified;s__Candidatus Zambryskibacteria bacterium CG_4_9_14_3_um_filter_42_15	13.0469	0	3.7766	0	0	0	0	0	0	0	0	0
k__Bacteria;p__Bacteroidota;c__Bacteroidia;o__Bacteroidales;f__Porphyromonadaceae;g__Lascolabacillus;s__Lascolabacillus massiliensis	15.2971	4.15644	1.89769	0	0	0	0	0	0	0	0	0
k__Bacteria;p__Pseudomonadota;c__Alphaproteobacteria;o__Hyphomicrobiales;f__Nitrobacteraceae;g__Bradyrhizobium;s__Bradyrhizobium sp. USDA 4541	15.2781	0	19.901	22.6188	8.58785	13.148	0	0	0	0	0	0
k__Bacteria;p__Bacillota;c__Bacilli;o__Lactobacillales;f__Carnobacteriaceae;g__Marinilactibacillus;s__Marinilactibacillus psychrotolerans	16.6101	1.75514	0	0	0	0	0	0	0	0	0	0
k__Archaea;p__Euryarchaeota;c__Methanomicrobia;o__Methanomicrobiales;f__Methanoregulaceae;g__Methanoregula;s__Methanoregula sp. UBA64	187.674	220.669	149.363	45.4234	32.0179	24.9553	0	0	0	0	0	0
k__Bacteria;p__Unclassified;c__Deltaproteobacteria;o__Unclassified;f__Unclassified;g__Unclassified;s__Deltaproteobacteria bacterium RIFCSPLOWO2_02_FULL_55_12	20.6483	3.57028	1.63007	0	2.52346	0	0	0	0	0	0	0
k__Bacteria;p__Fusobacteriota;c__Fusobacteriia;o__Fusobacteriales;f__Leptotrichiaceae;g__Leptotrichia;s__Leptotrichia hofstadii	7.40301	4.69351	4.2858	1.82266	0	0	0	0	4.1714	2.96119	2.37677	0
k__Viruses;p__Uroviricota;c__Caudoviricetes;o__Unclassified;f__Unclassified;g__Unclassified;s__Microbacterium phage Cassita	18.1506	17.2613	3.15237	2.68127	0	4.14113	0	0	0	0	0	0
k__Bacteria;p__Pseudomonadota;c__Gammaproteobacteria;o__Thiotrichales;f__Piscirickettsiaceae;g__Thiomicrospira;s__Thiomicrospira sp. ALE5	12.8434	0	6.69187	1.89727	0	0	0	0	0	0	0	0
k__Bacteria;p__Chloroflexota;c__Dehalococcoidia;o__Unclassified;f__Unclassified;g__Unclassified;s__Dehalococcoidia bacterium CG2_30_46_9	17.3386	2.74817	2.50945	2.13443	7.7696	0	0	0	0	0	0	0
k__Viruses;p__Uroviricota;c__Caudoviricetes;o__Unclassified;f__Unclassified;g__Unclassified;s__Acinetobacter phage Scuro	16.3259	2.64381	14.4849	0	0	0	0	0	0	0	0	0
k__Bacteria;p__Chloroflexota;c__Unclassified;o__Unclassified;f__Unclassified;g__Unclassified;s__Chloroflexi bacterium 13_1_40CM_4_69_19	13.0469	8.27173	11.3298	0	2.92322	0	0	0	0	0	0	0
k__Bacteria;p__Pseudomonadota;c__Gammaproteobacteria;o__Pseudomonadales;f__Pseudomonadaceae;g__Pseudomonas;s__Pseudomonas trivialis	0	24.704	4.10147	0	0	0	0	0	0	0	0	0
k__Bacteria;p__Actinomycetota;c__Actinomycetes;o__Kitasatosporales;f__Streptomycetaceae;g__Streptomyces;s__Streptomyces sp. NBC_00555	12.8434	7.32846	11.1531	1.89727	3.45316	0	0	0	0	0	0	0
k__Bacteria;p__Pseudomonadota;c__Betaproteobacteria;o__Nitrosomonadales;f__Gallionellaceae;g__Unclassified;s__Gallionellaceae bacterium CG11_big_fil_rev_8_21_14_0_20_60_62	52.1703	148.53	72.1917	87.2323	110.298	62.1624	0	0	0	2.70303	0	0
k__Viruses;p__Uroviricota;c__Caudoviricetes;o__Unclassified;f__Unclassified;g__Unclassified;s__Xanthomonas phage RTH11	100.475	8.691	23.5404	0	0	3.13173	0	0	0	0	0	0
k__Bacteria;p__Thermotogota;c__Thermotogae;o__Kosmotogales;f__Kosmotogaceae;g__Mesotoga;s__Mesotoga prima	24.6421	44.0288	15.1924	3.43487	7.2844	2.37477	0	0	0	0	0	0
k__Bacteria;p__Pseudomonadota;c__Gammaproteobacteria;o__Thiotrichales;f__Piscirickettsiaceae;g__Cycloclasticus;s__Cycloclasticus sp. 46_120_T64	20.9263	6.58706	4.4314	2.47659	12.3958	0	0	0	0	0	0	0
k__Archaea;p__Euryarchaeota;c__Methanomicrobia;o__Methanomicrobiales;f__Methanoregulaceae;g__Methanoregula;s__Methanoregula sp. SKADARSKE-2	816.966	909.632	754.693	182.829	135.343	136.066	0	0	0	0	0	0
k__Viruses;p__Uroviricota;c__Caudoviricetes;o__Unclassified;f__Unclassified;g__Unclassified;s__Vibrio phage LP.1	35.425	11.6645	6.77106	0	0	0	0	0	0	0	0	0
k__Bacteria;p__Candidatus Woesebacteria;c__Unclassified;o__Unclassified;f__Unclassified;g__Unclassified;s__Candidatus Woesebacteria bacterium RBG_19FT_COMBO_47_8	14.6415	10.4431	3.17864	2.70361	0	0	0	0	0	0	0	0
k__Archaea;p__Euryarchaeota;c__Methanomicrobia;o__Methanosarcinales;f__Methanosarcinaceae;g__Methanohalobium;s__Methanohalobium evestigatum	12.0012	4.56527	4.16871	1.77286	1.61336	2.73812	0	0	0	0	0	0
k__Bacteria;p__Pseudomonadota;c__Alphaproteobacteria;o__Hyphomicrobiales;f__Nitrobacteraceae;g__Bradyrhizobium;s__Bradyrhizobium sp. SZCCHNRI3052	16.8941	0	0	0	0	0	0	0	0	0	0	0
k__Bacteria;p__Unclassified;c__Deltaproteobacteria;o__Candidatus Acidulodesulfobacterales;f__Unclassified;g__Acidulodesulfobacterium;s__Candidatus Acidulodesulfobacterium ferriphilum	32.0072	7.69995	5.27332	9.94387	14.938	10.1384	0	0	0	0	0	0
k__Bacteria;p__Unclassified;c__Unclassified;o__Unclassified;f__Unclassified;g__Unclassified;s__Parcubacteria group bacterium GW2011_GWA2_43_9b	4.69781	0	4.07954	8.67469	1.57885	0	0	0	0	0	0	0
k__Archaea;p__Euryarchaeota;c__Methanomicrobia;o__Methanosarcinales;f__Methanosarcinaceae;g__Methanosarcina;s__Methanosarcina sp. 2.H.T.1A.15	87.1252	57.0345	9.76329	6.69004	4.32157	8.45524	0	0	0	0	0	0
k__Eukaryota;p__Ascomycota;c__Xylobotryomycetes;o__Xylobotryales;f__Cirrosporiaceae;g__Cirrosporium;s__Cirrosporium novae-zelandiae	9.39562	15.8188	0	5.20481	6.34114	5.44649	0	0	0	0	0	0
k__Bacteria;p__Candidatus Gribaldobacteria;c__Unclassified;o__Unclassified;f__Unclassified;g__Unclassified;s__bacterium (Candidatus Gribaldobacteria) CG_4_10_14_0_2_um_filter_36_18	9.60099	0	0	0	0	5.47625	0	0	0	0	0	0
k__Bacteria;p__Bacillota;c__Clostridia;o__Lachnospirales;f__Lachnospiraceae;g__Butyrivibrio;s__Butyrivibrio sp. NC3005	15.8287	15.0531	3.43637	0	0	0	0	0	0	0	0	0
k__Bacteria;p__Actinomycetota;c__Actinomycetes;o__Mycobacteriales;f__Mycobacteriaceae;g__Mycobacterium;s__Mycobacterium sp. E787	8.3401	8.13745	0	0	0	6.34274	0	0	0	0	0	0
k__Bacteria;p__Candidatus Microgenomates;c__Unclassified;o__Unclassified;f__Unclassified;g__Unclassified;s__Microgenomates bacterium UTCPR1	319.356	379.414	380.875	54.9941	45.704	132.135	0	0	0	0	0	0
k__Bacteria;p__Pseudomonadota;c__Betaproteobacteria;o__Burkholderiales;f__Oxalobacteraceae;g__Duganella;s__Duganella sp. BJB475	30.2541	0	0	0	0	0	0	0	0	0	0	0
k__Archaea;p__Euryarchaeota;c__Methanomicrobia;o__Methanosarcinales;f__Methanosarcinaceae;g__Methanosarcina;s__Methanosarcina sp. A14	518.637	295.691	73.4666	10.0517	30.0442	33.879	1.5369	0	0	0	1.04719	0
k__Eukaryota;p__Ascomycota;c__Saccharomycetes;o__Saccharomycetales;f__Metschnikowiaceae;g__Candida_Metschnikowiaceae;s__[Candida] intermedia	9.89291	15.0531	18.9	5.84564	5.31973	4.5142	0	0	0	0	0	0
k__Bacteria;p__Pseudomonadota;c__Alphaproteobacteria;o__Hyphomicrobiales;f__Nitrobacteraceae;g__Bradyrhizobium;s__Bradyrhizobium sp. 193	17.2253	5.46042	2.49305	8.48192	1.9297	9.82503	0	0	0	0	0	0
k__Bacteria;p__Pseudomonadota;c__Gammaproteobacteria;o__Oceanospirillales;f__Halomonadaceae;g__Halomonas;s__Halomonas sp. HL-93	18.3674	9.35624	5.93389	6.94438	12.0525	13.6556	0	0	0	0	1.02686	0
k__Bacteria;p__Pseudomonadota;c__Gammaproteobacteria;o__Oceanospirillales;f__Oceanospirillaceae;g__Marinomonas;s__Marinomonas vulgaris	22.5254	7.14055	0	2.77293	10.0938	0	0	0	0	0	0	0
k__Bacteria;p__Fusobacteriota;c__Fusobacteriia;o__Fusobacteriales;f__Fusobacteriaceae;g__Fusobacterium;s__Fusobacterium pseudoperiodonticum	40.5457	3.21325	2.93413	0	0	0	0	0	0	0	0	0
k__Bacteria;p__Bacillota;c__Clostridia;o__Eubacteriales;f__Clostridiaceae;g__Clostridium;s__Clostridium culturomicium	92.341	104.936	56.7837	49.5894	34.6642	33.5225	0	0	0	0	0	0
k__Bacteria;p__Planctomycetota;c__Planctomycetia;o__Pirellulales;f__Pirellulaceae;g__Rhodopirellula;s__Rhodopirellula sp. MGV	20.8173	7.91891	12.6543	0	1.39926	2.37477	0	0	0	0	1.00252	0
k__Archaea;p__Euryarchaeota;c__Thermococci;o__Thermococcales;f__Thermococcaceae;g__Thermococcus;s__Thermococcus sp. EP1	35.4685	22.7104	17.848	7.54698	6.78905	17.4171	0	0	0	0	0	0
k__Bacteria;p__Candidatus Woesebacteria;c__Unclassified;o__Unclassified;f__Unclassified;g__Unclassified;s__Candidatus Woesebacteria bacterium RIFCSPLOWO2_01_FULL_39_21	7.79725	2.47173	11.0242	0	0	0	0	0	0	0	0	0
k__Bacteria;p__Spirochaetota;c__Spirochaetia;o__Spirochaetales;f__Spirochaetaceae;g__Spirochaeta;s__Spirochaeta cellobiosiphila	50.2169	28.4737	73.1594	27.6695	36.8517	13.8304	0	0	0	0	0	0
k__Bacteria;p__Pseudomonadota;c__Gammaproteobacteria;o__Pseudomonadales;f__Marinobacteraceae;g__Marinobacter;s__Marinobacter oulmenensis	41.9183	21.2115	16.5739	8.6563	13.0572	12.2705	0	0	0	0	0	0
k__Bacteria;p__Cyanobacteriota;c__Unclassified;o__Unclassified;f__Unclassified;g__Unclassified;s__Cyanobacteria bacterium SW_9_47_5	16.8417	6.88595	18.8981	3.57527	0	2.73812	0	0	0	0	0	0
k__Bacteria;p__Pseudomonadota;c__Gammaproteobacteria;o__Vibrionales;f__Vibrionaceae;g__Photobacterium;s__Photobacterium profundum	19.9657	4.74684	15.1299	22.6769	17.8514	10.4212	0	0	0	0	0	0
k__Bacteria;p__Chloroflexota;c__Unclassified;o__Unclassified;f__Unclassified;g__Unclassified;s__uncultured Chloroflexi bacterium Rifle_16ft_4_minimus_640	85.4361	167.408	184.338	11.1475	13.8216	15.8638	0	0	3.50358	9.98219	5.00586	4.96506
k__Bacteria;p__Pseudomonadota;c__Gammaproteobacteria;o__Vibrionales;f__Vibrionaceae;g__Vibrio;s__Vibrio cidicii	15.0598	4.77397	2.17964	0	0	0	0	0	0	0	0	0
k__Bacteria;p__Bacillota;c__Bacilli;o__Bacillales;f__Bacillaceae;g__Metabacillus;s__Metabacillus malikii	20.9998	6.65693	6.07867	7.75538	4.7051	3.99264	0	0	0	0	0	0
k__Bacteria;p__Pseudomonadota;c__Gammaproteobacteria;o__Alteromonadales;f__Alteromonadaceae;g__Aliagarivorans;s__Aliagarivorans taiwanensis	7.00923	4.44385	0	15.5314	3.1409	7.9959	0	3.4396	15.2154	0	1.73387	0
k__Bacteria;p__Bacillota;c__Clostridia;o__Halanaerobiales;f__Halanaerobiaceae;g__Halanaerobium;s__Halanaerobium congolense	10.6484	7.59495	0	1.96626	0	3.03683	0	0	0	0	0	0
k__Bacteria;p__Unclassified;c__Unclassified;o__Unclassified;f__Unclassified;g__Unclassified;s__Microgenomates group bacterium RIFCSPHIGHO2_01_FULL_45_11	13.8709	12.4855	14.0777	0	0	12.3723	2.70381	5.18063	0	0	0	0
k__Bacteria;p__Actinomycetota;c__Actinomycetes;o__Pseudonocardiales;f__Pseudonocardiaceae;g__Pseudonocardia;s__Pseudonocardia autotrophica	0	0	0	0	0	0	7.58472	7.26633	12.8573	6.84535	0.915725	2.00967
k__Bacteria;p__Pseudomonadota;c__Alphaproteobacteria;o__Hyphomicrobiales;f__Hyphomicrobiaceae;g__Rhodomicrobium;s__Rhodomicrobium sp. R_RK_3	0	0	0	0	0	0	5.13804	9.84471	9.79851	7.72862	1.24066	2.72277
k__Bacteria;p__Bacillota;c__Bacilli;o__Bacillales;f__Bacillaceae;g__Cytobacillus;s__Cytobacillus suaedae	0	15.4712	0	8.0107	0	6.18613	2.84427	2.72487	14.4645	20.536	4.12076	3.0145
k__Bacteria;p__Actinomycetota;c__Actinomycetes;o__Kitasatosporales;f__Streptomycetaceae;g__Streptomyces;s__Streptomyces sp. SJL17-1	0	0	0	0	0	0	0	5.52146	14.6548	0	2.78332	0
k__Bacteria;p__Chlorobiota;c__Chlorobiia;o__Chlorobiales;f__Chlorobiaceae;g__Prosthecochloris;s__Prosthecochloris sp. SCSIO W1103	0	0	0	0	0	0	0	7.14265	4.73942	6.72883	1.80028	0
k__Bacteria;p__Candidatus Berkelbacteria;c__Unclassified;o__Unclassified;f__Unclassified;g__Unclassified;s__Candidatus Berkelbacteria bacterium CG2_30_39_44	15.9664	13.3033	0	9.72659	3.76108	12.9589	0	0	0	0	1.34734	0
k__Archaea;p__Candidatus Bathyarchaeota;c__Unclassified;o__Unclassified;f__Unclassified;g__Unclassified;s__miscellaneous Crenarchaeota group-1 archaeon SG8-32-3	470.017	436.121	412.079	348.09	344.967	301.909	0	0	0	0	0	0
k__Bacteria;p__Candidatus Kaiserbacteria;c__Unclassified;o__Unclassified;f__Unclassified;g__Unclassified;s__Candidatus Kaiserbacteria bacterium RIFCSPHIGHO2_02_FULL_55_20	15.1464	3.60105	0	0	0	0	0	0	0	0	0	0
k__Bacteria;p__Actinomycetota;c__Actinomycetes;o__Streptosporangiales;f__Nocardiopsaceae;g__Nocardiopsis;s__Nocardiopsis coralli	0	0	0	0	0	0	0	0	11.3187	0	0	0
k__Bacteria;p__Pseudomonadota;c__Alphaproteobacteria;o__Hyphomicrobiales;f__Nitrobacteraceae;g__Bradyrhizobium;s__Bradyrhizobium sp. NC92	34.9777	38.223	12.4652	8.48192	3.85941	3.27501	0	2.74268	0	3.44504	1.38257	6.0684
k__Bacteria;p__Bacillota;c__Clostridia;o__Eubacteriales;f__Desulfitobacteriaceae;g__Dehalobacter;s__Dehalobacter sp. DCM	34.6424	4.13197	7.54609	11.9961	4.71801	8.75243	0	0	0	0	0	0
k__Bacteria;p__Pseudomonadota;c__Gammaproteobacteria;o__Moraxellales;f__Moraxellaceae;g__Acinetobacter;s__Acinetobacter baylyi	5.56007	15.8629	4.82831	0	0	0	6.98964	13.3925	15.7981	0	0	0
k__Bacteria;p__Pseudomonadota;c__Gammaproteobacteria;o__Alteromonadales;f__Colwelliaceae;g__Thalassotalea;s__Thalassotalea ponticola	4.66072	2.23381	10.0378	0	0	2.63725	7.02702	6.69661	9.9266	8.41151	3.39357	0
k__Bacteria;p__Bacillota;c__Bacilli;o__Bacillales;f__Paenibacillaceae;g__Paenibacillus;s__Paenibacillus sp. V4I9	6.52345	2.06793	11.3298	4.81832	8.76965	9.92231	6.50521	2.07738	13.1951	10.4375	3.14157	9.19273
k__Bacteria;p__Pseudomonadota;c__Alphaproteobacteria;o__Rhodospirillales;f__Thalassospiraceae;g__Thalassospira;s__Thalassospira sp. Nap_22	0	0	0	0	0	0	0	0	14.0096	0	0	0
k__Archaea;p__Candidatus Thorarchaeota;c__Unclassified;o__Unclassified;f__Unclassified;g__Unclassified;s__Candidatus Thorarchaeota archaeon SMTZ1-45	6.70604	7.26909	12.0245	51.8105	50.8932	29.9828	7.98816	3.82642	16.9265	9.61261	1.28591	9.87729
k__Bacteria;p__Bacteroidota;c__Flavobacteriia;o__Flavobacteriales;f__Flavobacteriaceae;g__Mangrovimonas;s__Mangrovimonas spongiae	9.4972	0	0	0	1.59592	0	0	0	0	0	0	0
k__Bacteria;p__Thermotogota;c__Thermotogae;o__Petrotogales;f__Petrotogaceae;g__Tepiditoga;s__Tepiditoga spiralis	0	0	0	0	0	0	4.78708	2.29306	12.1723	0	0	0
k__Bacteria;p__Actinomycetota;c__Actinomycetes;o__Micrococcales;f__Micrococcaceae;g__Micrococcus;s__Micrococcus aloeverae	7.38227	3.51027	0	0	2.48105	4.21073	0	0	0	0	0	0
k__Bacteria;p__Pseudomonadota;c__Alphaproteobacteria;o__Rhodobacterales;f__Roseobacteraceae;g__Shimia;s__Shimia sp. R9_2	12.0672	2.29518	0	0	0	2.75317	0	0	0	0	0	0
k__Bacteria;p__Bacillota;c__Bacilli;o__Bacillales;f__Unclassified;g__Exiguobacterium;s__Exiguobacterium aurantiacum	0	0	0	0	0	0	7.89221	0	13.3785	0	1.9057	0
k__Archaea;p__Euryarchaeota;c__Methanomicrobia;o__Methanomicrobiales;f__Methanoregulaceae;g__Methanolinea;s__Methanolinea sp.	116.274	89.0334	77.2315	20.0165	20.3229	22.3735	0	0	0	0	0	0
k__Bacteria;p__Pseudomonadota;c__Gammaproteobacteria;o__Pseudomonadales;f__Pseudomonadaceae;g__Pseudomonas;s__Pseudomonas sp. SWI44	0	0	0	0	0	0	1.75911	3.37053	14.9098	0	0	0
k__Bacteria;p__Pseudomonadota;c__Gammaproteobacteria;o__Moraxellales;f__Moraxellaceae;g__Psychrobacter;s__Psychrobacter sp. JB193	0	0	0	0	0	0	6.58673	20.5083	25.1225	1.98155	0.795235	0
k__Bacteria;p__Pseudomonadota;c__Gammaproteobacteria;o__Pseudomonadales;f__Pseudomonadaceae;g__Pseudomonas;s__Pseudomonas sp. ANT_H12B	15.8287	13.1714	1.71818	2.92282	1.32993	2.2571	0	0	0	0	0	0
k__Bacteria;p__Pseudomonadota;c__Gammaproteobacteria;o__Alteromonadales;f__Alteromonadaceae;g__Alishewanella;s__Alishewanella sp. 34-51-39	14.7097	26.9055	10.3455	17.6599	1.64025	2.59625	0	0	0	0	0	0
k__Bacteria;p__Candidatus Levyibacteriota;c__Unclassified;o__Unclassified;f__Unclassified;g__Unclassified;s__Candidatus Levybacteria bacterium RIFCSPHIGHO2_02_FULL_42_12	10.8904	17.2613	9.4571	0	0	0	0	0	0	0	0	0
k__Bacteria;p__candidate division WWE3;c__Unclassified;o__Unclassified;f__Unclassified;g__Unclassified;s__candidate division WWE3 bacterium CG_4_10_14_0_2_um_filter_42_7	11.4387	4.35127	1.98665	0	0	0	0	0	0	0	0	0
k__Bacteria;p__Bacillota;c__Bacilli;o__Bacillales;f__Planococcaceae;g__Sporosarcina;s__Sporosarcina sp. E16_3	7.66126	4.85724	2.21765	3.77248	0	8.73971	0	0	0	0	0	0
k__Bacteria;p__Pseudomonadota;c__Gammaproteobacteria;o__Enterobacterales;f__Enterobacteriaceae;g__Cronobacter;s__Cronobacter malonaticus	15.6873	4.97288	1.51364	0	0	5.9652	0	0	0	0	0	0
k__Bacteria;p__Candidatus Roizmanbacteria;c__Unclassified;o__Unclassified;f__Unclassified;g__Unclassified;s__Candidatus Roizmanbacteria bacterium CG07_land_8_20_14_0_80_34_15	128.708	132.766	175.166	11.6057	18.6294	76.7707	0	0	0	0	0	0
k__Bacteria;p__Unclassified;c__Unclassified;o__Unclassified;f__Unclassified;g__Unclassified;s__Parcubacteria group bacterium GW2011_GWD1_38_16	50.5937	15.3092	13.9793	18.6846	9.27471	7.87031	0	0	0	0	0	0
k__Bacteria;p__Pseudomonadota;c__Betaproteobacteria;o__Burkholderiales;f__Burkholderiaceae;g__Paraburkholderia;s__Paraburkholderia solisilvae	211.347	20.2097	30.9543	26.0827	41.5327	20.1025	0	0	0	0	0	0
k__Bacteria;p__Bacillota;c__Clostridia;o__Eubacteriales;f__Desulfitobacteriaceae;g__Desulfosporosinus;s__Desulfosporosinus sp. Sb-LF	42.2345	99.6485	85.6263	20.04	46.4465	52.9329	0	0	0	0	0	0
k__Bacteria;p__Actinomycetota;c__Actinomycetes;o__Micrococcales;f__Microbacteriaceae;g__Frigoribacterium;s__uncultured Frigoribacterium sp.	54.2015	0	0	0	0	0	0	0	0	0	0	0
k__Bacteria;p__Bacillota;c__Bacilli;o__Bacillales;f__Paenibacillaceae;g__Paenibacillus;s__Paenibacillus cookii	13.4208	9.16407	5.89504	11.0798	3.29104	3.60487	0	0	0	0	0	0
k__Bacteria;p__Candidatus Roizmanbacteria;c__Unclassified;o__Unclassified;f__Unclassified;g__Unclassified;s__Candidatus Roizmanbacteria bacterium GW2011_GWA2_34_18	118.035	104.016	145.299	18.0623	9.10235	38.002	0	0	0	0	0	0
k__Archaea;p__Euryarchaeota;c__Methanomicrobia;o__Methanomicrobiales;f__Methanomicrobiaceae;g__Methanoculleus;s__Methanoculleus sp. Afa-1	33.6922	42.7673	32.5737	1.38057	0	0	0	0	0	0	0	0
k__Bacteria;p__Spirochaetota;c__Spirochaetia;o__Spirochaetales;f__Spirochaetaceae;g__Alkalispirochaeta;s__Alkalispirochaeta americana	24.2677	20.6161	27.2548	6.92957	15.0044	23.4385	0	0	0	0	0	0
k__Bacteria;p__Candidatus Jorgensenbacteria;c__Unclassified;o__Unclassified;f__Unclassified;g__Unclassified;s__Candidatus Jorgensenbacteria bacterium GW2011_GWA2_45_9	29.4431	0	1.33837	0	0	0	0	0	0	0	0	0
k__Bacteria;p__Actinomycetota;c__Actinomycetes;o__Kitasatosporales;f__Streptomycetaceae;g__Streptomyces;s__Streptomyces sp. PCS3-D2	0	0	0	0	0	0	6.80856	6.52276	9.618	0	0	0
k__Bacteria;p__Actinomycetota;c__Actinomycetes;o__Mycobacteriales;f__Mycobacteriaceae;g__Mycobacteroides;s__Mycobacteroides saopaulense	0	10.9927	1.67297	2.40321	6.561	0	5.00592	7.19367	14.8502	0	0	0
k__Bacteria;p__Pseudomonadota;c__Betaproteobacteria;o__Nitrosomonadales;f__Nitrosomonadaceae;g__Nitrosomonas;s__Nitrosomonas stercoris	4.93534	0	4.2858	3.64532	9.95207	22.5203	0	3.063	21.6791	5.92238	1.54403	3.38856
k__Bacteria;p__Cyanobacteriota;c__Cyanophyceae;o__Synechococcales;f__Synechococcaceae;g__Synechococcus;s__Synechococcus sp. CBW1108	0	2.22193	8.11567	5.17713	7.85226	2.6653	2.86286	2.74268	12.1325	0	0	0
k__Bacteria;p__Deinococcota;c__Deinococci;o__Deinococcales;f__Deinococcaceae;g__Deinococcus;s__Deinococcus actinosclerus	0	0	0	0	0	0	0	5.11745	13.5825	0	0	0
k__Bacteria;p__Pseudomonadota;c__Betaproteobacteria;o__Burkholderiales;f__Burkholderiaceae;g__Paraburkholderia;s__Paraburkholderia hayleyella	10.3596	5.91116	5.39769	1.53035	0	0	1.79515	5.41899	10.8804	0	0.997795	13.1387
k__Bacteria;p__Bacteroidota;c__Flavobacteriia;o__Flavobacteriales;f__Flavobacteriaceae;g__Flagellimonas;s__Flagellimonas allohymeniacidonis	9.33723	10.7887	12.9153	3.90883	8.30005	8.04942	0	3.30418	14.6163	0	1.66561	3.65538
k__Archaea;p__Euryarchaeota;c__Halobacteria;o__Halobacteriales;f__Haloarculaceae;g__Haloarcula;s__Haloarcula vallismortis	17.3959	4.13586	7.5532	0	0	0	0	9.60986	11.336	0	3.2295	3.54376
k__Bacteria;p__Pseudomonadota;c__Gammaproteobacteria;o__Pseudomonadales;f__Pseudomonadaceae;g__Pseudomonas;s__Pseudomonas sp. GP01-A1	0	0	0	0	0	0	0	6.55673	17.4026	0	6.61039	0
k__Bacteria;p__Unclassified;c__Unclassified;o__Unclassified;f__Unclassified;g__Unclassified;s__Microgenomates group bacterium LiPW_16	84.9302	48.6586	68.693	12.41	16.9012	0	0	0	10.1436	0	0	0
k__Bacteria;p__Bacillota;c__Clostridia;o__Peptostreptococcales;f__Peptoclostridiaceae;g__Peptoclostridium;s__Peptoclostridium acidaminophilum	8.86269	28.6667	16.9002	10.6619	4.91251	15.1092	0	0	6.22215	0	0	0
k__Bacteria;p__Candidatus Shapirobacteria;c__Unclassified;o__Unclassified;f__Unclassified;g__Unclassified;s__Candidatus Shapirobacteria bacterium CG09_land_8_20_14_0_10_49_15	2.50997	0	0	9.26952	0	0	6.19106	8.89676	14.4304	3.01195	0	1.6404
k__Bacteria;p__Bacillota;c__Bacilli;o__Bacillales;f__Paenibacillaceae;g__Paenibacillus;s__Paenibacillus sp. OSY-SE	0	0	0	0	0	0	0	2.30566	8.15944	0	0	2.55073
k__Archaea;p__Euryarchaeota;c__Halobacteria;o__Halobacteriales;f__Unclassified;g__Unclassified;s__Halobacteriales archaeon QS_6_71_20	0	0	0	0	0	0	0	5.02552	15.5616	0	0	0
k__Bacteria;p__Pseudomonadota;c__Gammaproteobacteria;o__Pseudomonadales;f__Marinobacteraceae;g__Marinobacter;s__Marinobacter sp. AC-23	30.7791	19.4488	43.2602	19.3053	17.6062	44.2383	0	0	21.8385	8.85868	0	3.90111
k__Bacteria;p__Pseudomonadota;c__Gammaproteobacteria;o__Chromatiales;f__Chromatiaceae;g__Candidatus Nitrosacidococcus;s__Candidatus Nitrosacidococcus tergens	2.88977	2.74817	0	6.40329	7.7696	6.59311	0	0	8.63383	0	0	0
k__Bacteria;p__Actinomycetota;c__Actinomycetes;o__Micrococcales;f__Brevibacteriaceae;g__Brevibacterium;s__Brevibacterium sp. 68QC2CO	0	2.33364	8.52372	0	0	13.9966	0	0	0	0	0	0
k__Viruses;p__Uroviricota;c__Caudoviricetes;o__Unclassified;f__Unclassified;g__Unclassified;s__Salmonella phage PMBT28	0	0	0	0	0	0	6.68729	3.20329	14.17	0	0	0
k__Bacteria;p__Bacillota;c__Clostridia;o__Eubacteriales;f__Oscillospiraceae;g__Neglectibacter;s__Neglectibacter timonensis	23.1182	4.39708	0	0	0	5.27449	0	6.42292	9.47078	2.68924	0	2.36853
k__Bacteria;p__Pseudomonadota;c__Alphaproteobacteria;o__Rhodobacterales;f__Paracoccaceae;g__Aliiroseovarius;s__Aliiroseovarius zhejiangensis	0	0	0	0	0	0	5.36348	6.85111	13.6379	6.45418	2.59019	5.68448
k__Bacteria;p__Pseudomonadota;c__Alphaproteobacteria;o__Rhodobacterales;f__Roseobacteraceae;g__Phaeobacter;s__Phaeobacter sp. CECT 5382	0	0	0	0	0	0	0	0	10.1251	4.79174	0.961511	0
k__Bacteria;p__Pseudomonadota;c__Alphaproteobacteria;o__Unclassified;f__Unclassified;g__Unclassified;s__Alphaproteobacteria bacterium RIFCSPHIGHO2_02_FULL_46_13	0	0	0	0	0	0	0	4.29656	12.6708	5.39684	2.16586	4.75324
k__Bacteria;p__Pseudomonadota;c__Gammaproteobacteria;o__Vibrionales;f__Vibrionaceae;g__Photobacterium;s__uncultured Photobacterium sp.	0	0	0	0	0	0	0	0	32.0058	3.06449	0.742219	0
k__Bacteria;p__Campylobacterota;c__Epsilonproteobacteria;o__Campylobacterales;f__Helicobacteraceae;g__Helicobacter;s__Helicobacter turcicus	0	0	0	0	0	0	0	9.75885	12.9507	0	2.45968	16.1942
k__Bacteria;p__Bacteroidota;c__Bacteroidia;o__Bacteroidales;f__Barnesiellaceae;g__Barnesiella;s__Barnesiella intestinihominis	0	0	0	0	0	0	1.78056	0	6.03666	0	0	3.77425
k__Bacteria;p__Pseudomonadota;c__Betaproteobacteria;o__Burkholderiales;f__Burkholderiaceae;g__Polynucleobacter;s__Polynucleobacter sp. 35-46-11	34.7088	11.0225	12.6618	10.093	7.60875	20.2529	4.03703	0	6.84341	0	7.79843	2.13932
k__Viruses;p__Uroviricota;c__Caudoviricetes;o__Unclassified;f__Unclassified;g__Unclassified;s__Dunaliella viridis virus SI2	0	0	0	0	0	0	0	0	44.8066	0	0	0
k__Bacteria;p__Pseudomonadota;c__Gammaproteobacteria;o__Chromatiales;f__Chromatiaceae;g__Halochromatium;s__Halochromatium roseum	0	2.54709	6.9775	3.9565	0	12.2214	0	25.8234	17.1348	0	0	0
k__Bacteria;p__Bacillota;c__Bacilli;o__Bacillales;f__Bacillaceae;g__Niallia;s__Niallia sp. NCCP-28	0	0	0	0	0	0	0	2.34431	10.3702	0	0	10.3739
k__Archaea;p__Nitrososphaerota;c__Unclassified;o__Unclassified;f__Unclassified;g__Unclassified;s__uncultured marine thaumarchaeote KM3_46_H07	0	0	0	0	0	0	0	2.17425	17.3124	0	0	0
k__Bacteria;p__Candidatus Curtissbacteria;c__Unclassified;o__Unclassified;f__Unclassified;g__Unclassified;s__Candidatus Curtissbacteria bacterium RIFCSPHIGHO2_02_FULL_40_16b	0	0	0	0	0	0	0	0	15.6868	0	0	0
k__Bacteria;p__Bacillota;c__Bacilli;o__Bacillales;f__Bacillaceae;g__Lentibacillus;s__Lentibacillus persicus	0	0	0	0	0	0	0	0	10.9193	0	0	0
k__Viruses;p__Uroviricota;c__Caudoviricetes;o__Unclassified;f__Unclassified;g__Unclassified;s__Vibrio phage vB_VspS_VS-ABTNL-3	0	0	0	1.64687	13.4883	5.08707	6.41001	0	16.299	0	0	0
k__Bacteria;p__Bacillota;c__Bacilli;o__Bacillales;f__Bacillaceae;g__Caldalkalibacillus;s__Caldalkalibacillus salinus	10.0976	0	2.19216	13.3329	2.02222	0	0	0	0	0	0	0
k__Eukaryota;p__Ascomycota;c__Eurotiomycetes;o__Phaeomoniellales;f__Phaeomoniellaceae;g__Phaeomoniella;s__Phaeomoniella chlamydospora	0	0	0	0	0	0	0	16.9548	7.5001	0	0	0
k__Bacteria;p__Spirochaetota;c__Spirochaetia;o__Spirochaetales;f__Termitinemataceae;g__Unclassified;s__Termitinemataceae bacterium	16.9478	6.88595	22.9751	14.653	21.2538	5.44649	0	0	12.2932	3.49067	2.80175	0
k__Bacteria;p__Pseudomonadota;c__Alphaproteobacteria;o__Hyphomicrobiales;f__Methylobacteriaceae;g__Methylobacterium;s__Methylobacterium cerastii	85.2848	59.3482	28.8146	41.6441	47.8421	77.2177	16.153	17.0548	16.4864	26.6582	12.2913	14.1128
k__Archaea;p__Euryarchaeota;c__Halobacteria;o__Halobacteriales;f__Haloarculaceae;g__Haloarcula;s__Haloarcula rubripromontorii	0	0	0	0	0	0	11.0425	0	10.9193	0	0	0
k__Eukaryota;p__Ascomycota;c__Dothideomycetes;o__Mycosphaerellales;f__Mycosphaerellaceae;g__Cercospora;s__Cercospora beticola	10.8265	11.7668	8.05852	0	1.03959	0	0	0	0	0	0	0
k__Bacteria;p__Cyanobacteriota;c__Cyanophyceae;o__Synechococcales;f__Synechococcaceae;g__Synechococcus;s__Synechococcus sp. RS9907	0	0	0	0	0	0	15.8129	1.51491	12.0624	1.90286	0	0
k__Eukaryota;p__Basidiomycota;c__Agaricomycetes;o__Agaricales;f__Agaricaceae;g__Macrolepiota;s__Macrolepiota fuliginosa	0	0	0	0	0	0	6.48915	3.10838	13.7502	0	0	0
k__Bacteria;p__Verrucomicrobiota;c__Opitutae;o__Puniceicoccales;f__Puniceicoccaceae;g__Unclassified;s__Puniceicoccaceae bacterium MED-G32	0	0	0	0	0	0	0	17.8566	11.8486	0	0	0
k__Archaea;p__Euryarchaeota;c__Halobacteria;o__Natrialbales;f__Natrialbaceae;g__Natrinema;s__Natrinema salifodinae	0	0	0	0	0	0	5.65184	13.5365	23.9519	0	0	0
k__Bacteria;p__Bacillota;c__Bacilli;o__Bacillales;f__Sporolactobacillaceae;g__Sporolactobacillus;s__Sporolactobacillus pectinivorans	0	0	0	0	0	0	5.09323	4.87943	12.9507	0	0	0
k__Bacteria;p__Campylobacterota;c__Epsilonproteobacteria;o__Campylobacterales;f__Campylobacteraceae;g__Campylobacter;s__Campylobacter troglodytis	0	0	0	0	0	0	3.42201	0	8.70128	0	0	0
k__Bacteria;p__Unclassified;c__Unclassified;o__Unclassified;f__Unclassified;g__Unclassified;s__candidate division WOR-1 bacterium RIFCSPHIGHO2_01_FULL_53_15	0	0	0	0	0	0	0	0	8.68432	15.412	2.47406	0
k__Bacteria;p__Bacteroidota;c__Cytophagia;o__Cytophagales;f__Flammeovirgaceae;g__Flammeovirga;s__Flammeovirga sp. MY04	0	0	2.28405	0	0	0	0	0	15.5616	3.15624	0	2.77984
k__Bacteria;p__Pseudomonadota;c__Gammaproteobacteria;o__Legionellales;f__Legionellaceae;g__Legionella;s__Legionella sp. km772	3.69114	1.75514	11.5782	1.36317	13.24	0	10.4646	2.86437	17.7391	0	0	0
k__Bacteria;p__Bacteroidota;c__Flavobacteriia;o__Flavobacteriales;f__Flavobacteriaceae;g__Unclassified;s__Flavobacteriaceae bacterium TMED68	0	0	0	0	0	0	0	0	10.4285	0	0	0
k__Bacteria;p__Pseudomonadota;c__Gammaproteobacteria;o__Enterobacterales;f__Pectobacteriaceae;g__Pectobacterium;s__Pectobacterium brasiliense	0	0	0	7.77086	1.76793	9.00138	5.32544	11.4793	10.1559	0	0	0
k__Bacteria;p__Bacteroidota;c__Cytophagia;o__Cytophagales;f__Hymenobacteraceae;g__Hymenobacter;s__Hymenobacter amundsenii	7.61697	0	2.20484	18.7534	15.3596	17.3784	0	2.51276	13.3385	0	0	0
k__Archaea;p__Euryarchaeota;c__Halobacteria;o__Halobacteriales;f__Haladaptataceae;g__Halorussus;s__Halorussus limi	0	0	0	0	0	0	0	0	10.1022	0	0	0
k__Bacteria;p__Thermodesulfobacteriota;c__Desulfovibrionia;o__Desulfovibrionales;f__Desulfovibrionaceae;g__Halodesulfovibrio;s__Halodesulfovibrio aestuarii	0	0	0	0	0	0	0	4.41717	13.6778	5.54833	1.11333	2.44333
k__Viruses;p__Uroviricota;c__Caudoviricetes;o__Unclassified;f__Autographiviridae;g__Unclassified;s__Xanthomonas phage vB_Xar_IVIA-DoCa7	0	0	0	0	0	0	0	0	12.1723	0	0	0
k__Bacteria;p__Pseudomonadota;c__Betaproteobacteria;o__Burkholderiales;f__Oxalobacteraceae;g__Janthinobacterium;s__Janthinobacterium sp. FW305-129	0	0	0	0	0	0	2.23478	0	9.47078	2.68924	1.07925	2.36853
k__Bacteria;p__Pseudomonadota;c__Alphaproteobacteria;o__Hyphomicrobiales;f__Nitrobacteraceae;g__Bradyrhizobium;s__Bradyrhizobium sp. CCH1-B1	0	0	0	0	0	0	4.05572	7.77094	6.87509	0	1.95863	12.8954
k__Archaea;p__Euryarchaeota;c__Methanomicrobia;o__Methanomicrobiales;f__Unclassified;g__Unclassified;s__Methanomicrobiales archaeon HGW-Methanomicrobiales-3	799.179	972.08	676.011	135.433	73.2755	64.7002	0	6.99385	19.9226	0	0	0
k__Bacteria;p__Pseudomonadota;c__Betaproteobacteria;o__Burkholderiales;f__Comamonadaceae;g__Limnohabitans;s__Limnohabitans sp. JirII-31	32.4519	11.9762	41.5889	11.2192	11.8874	33.5431	0	2.76073	12.2123	6.93542	6.9583	9.16249
k__Bacteria;p__Bacillota;c__Clostridia;o__Eubacteriales;f__Clostridiaceae;g__Clostridium;s__Clostridium sp. CAG_433_25_7	0	0	0	0	0	0	0	0	5.98798	0	0	0
k__Archaea;p__Euryarchaeota;c__Halobacteria;o__Haloferacales;f__Halorubraceae;g__Halorubrum;s__Halorubrum rubrum	0	0	0	0	0	0	3.68082	14.1052	14.039	22.1467	0.888792	3.90111
k__Bacteria;p__Actinomycetota;c__Actinomycetes;o__Unclassified;f__Unclassified;g__Unclassified;s__uncultured actinobacterium HF0500_01C15	0	0	0	0	0	0	0	7.27683	12.8759	3.04677	0	0
k__Bacteria;p__Actinomycetota;c__Actinomycetes;o__Kitasatosporales;f__Streptomycetaceae;g__Streptomyces;s__Streptomyces sp. NEAU-YJ-81	5.70448	0	0	0	15.3374	0	0	0	7.2795	0	0	0
k__Bacteria;p__Cyanobacteriota;c__Cyanophyceae;o__Oscillatoriales;f__Microcoleaceae;g__Kamptonema;s__Kamptonema formosum	0	0	0	0	0	0	0	0	8.29619	2.94465	0	0
k__Bacteria;p__Candidatus Doudnabacteria;c__Unclassified;o__Unclassified;f__Unclassified;g__Unclassified;s__Candidatus Doudnabacteria bacterium RIFCSPLOWO2_02_FULL_48_13	0	0	0	0	0	0	4.94935	0	18.8774	0	0	0
k__Bacteria;p__Actinomycetota;c__Actinomycetes;o__Mycobacteriales;f__Nocardiaceae;g__Rhodococcus;s__Rhodococcus sp. PvR099	0	0	0	0	0	0	25.5887	57.6812	56.1347	3.62262	0	0
k__Bacteria;p__Candidatus Levyibacteriota;c__Unclassified;o__Unclassified;f__Unclassified;g__Unclassified;s__Candidatus Levybacteria bacterium RIFCSPLOWO2_02_FULL_37_10	0	0	0	0	0	0	0	6.20144	12.8019	0	0	0
k__Bacteria;p__Pseudomonadota;c__Betaproteobacteria;o__Burkholderiales;f__Comamonadaceae;g__Polaromonas;s__Polaromonas sp. H6N	11.1342	8.67243	6.59925	10.4433	19.6964	17.2985	0	0	0	0	0	0
k__Bacteria;p__Nitrospirota;c__Thermodesulfovibrionia;o__Thermodesulfovibrionales;f__Thermodesulfovibrionaceae;g__Thermodesulfovibrio;s__Thermodesulfovibrio islandicus	1.42612	6.86892	8.74911	31.6	49.1822	19.8772	0	0	13.9569	1.98155	1.59047	0
k__Bacteria;p__Actinomycetota;c__Actinomycetes;o__Kitasatosporales;f__Streptomycetaceae;g__Streptomyces;s__Streptomyces sp. DSM 110735	0	0	0	2.70361	0	0	0	6.99385	12.3752	0	0	0
k__Bacteria;p__Pseudomonadota;c__Gammaproteobacteria;o__Oceanospirillales;f__Hahellaceae;g__Hahella;s__Hahella sp. CR1	1.83785	0	1.59597	0	0	0	0	0	9.3202	4.41081	4.42537	1.9424
k__Bacteria;p__Pseudomonadota;c__Gammaproteobacteria;o__Alteromonadales;f__Idiomarinaceae;g__Pseudidiomarina;s__Pseudidiomarina halophila	0	0	0	0	0	0	0	0	9.85632	0	0	0
k__Bacteria;p__Bacillota;c__Unclassified;o__Unclassified;f__Unclassified;g__Unclassified;s__Firmicutes bacterium CAG:194	0	0	0	0	0	0	2.35493	4.51216	9.97997	0	0	0
k__Viruses;p__Uroviricota;c__Caudoviricetes;o__Unclassified;f__Zobellviridae;g__Veravirus;s__Veravirus septentrionalis	0	0	0	0	0	0	2.22344	0	11.3073	0	0	0
k__Bacteria;p__Thermodesulfobacteriota;c__Desulfovibrionia;o__Desulfovibrionales;f__Desulfovibrionaceae;g__Maridesulfovibrio;s__Maridesulfovibrio ferrireducens	0	0	7.33532	6.2391	14.1945	4.81804	0	6.55673	14.5021	0	0	0
k__Bacteria;p__Candidatus Giovannonibacteria;c__Unclassified;o__Unclassified;f__Unclassified;g__Unclassified;s__Candidatus Giovannonibacteria bacterium GW2011_GWB1_47_6b	6.23043	17.7754	8.11567	0	0	0	2.53189	0	6.43794	0	0	0
k__Bacteria;p__Candidatus Collierbacteria;c__Unclassified;o__Unclassified;f__Unclassified;g__Unclassified;s__Candidatus Collierbacteria bacterium RIFOXYB1_FULL_49_13	0	0	0	0	0	0	0	0	10.0884	0	0	0
k__Bacteria;p__Actinomycetota;c__Actinomycetes;o__Actinomycetales;f__Actinomycetaceae;g__Actinomyces;s__Actinomyces ruminicola	0	2.50133	0	0	0	0	5.24572	20.1021	4.44616	3.15624	5.06665	2.77984
k__Bacteria;p__Pseudomonadota;c__Gammaproteobacteria;o__Alteromonadales;f__Pseudoalteromonadaceae;g__Pseudoalteromonas;s__Pseudoalteromonas sp. SR43-2	0	0	1.74971	0	0	0	0	11.5495	13.624	0	0	0
k__Archaea;p__Candidatus Micrarchaeota;c__Unclassified;o__Unclassified;f__Unclassified;g__Unclassified;s__Candidatus Micrarchaeota archaeon CG10_big_fil_rev_8_21_14_0_10_45_29	0	0	0	0	0	0	2.00008	3.83224	16.9523	4.81362	2.8977	2.11978
k__Bacteria;p__Unclassified;c__Unclassified;o__Unclassified;f__Unclassified;g__Unclassified;s__Parcubacteria group bacterium GW2011_GWA2_40_8	0	0	0	0	0	0	4.38018	4.19631	14.8502	0	2.11532	0
k__Bacteria;p__Bacillota;c__Bacilli;o__Bacillales;f__Listeriaceae;g__Listeria;s__Listeria ilorinensis	0	0	2.68617	0	0	0	9.25389	14.7757	15.6868	0	1.48967	0
k__Eukaryota;p__Ascomycota;c__Sordariomycetes;o__Hypocreales;f__Ophiocordycipitaceae;g__Ophiocordyceps;s__Ophiocordyceps camponoti-saundersi (nom. inval.)	0	0	0	0	0	0	0	0	13.2591	0	0	0
k__Bacteria;p__Pseudomonadota;c__Alphaproteobacteria;o__Rhodobacterales;f__Roseobacteraceae;g__Dinoroseobacter;s__Dinoroseobacter shibae	0	0	0	0	0	0	3.91087	0	16.5739	0	0.944341	0
k__Bacteria;p__Acidobacteriota;c__Unclassified;o__Unclassified;f__Unclassified;g__Unclassified;s__uncultured Acidobacteria bacterium C5	0	0	0	0	0	0	0	3.68097	13.0265	0	0	0
k__Bacteria;p__Candidatus Woesebacteria;c__Unclassified;o__Unclassified;f__Unclassified;g__Unclassified;s__Candidatus Woesebacteria bacterium GW2011_GWA2_44_33	0	0	0	0	0	0	0	0	12.1061	0	0	0
k__Archaea;p__Euryarchaeota;c__Methanomicrobia;o__Methanomicrobiales;f__Unclassified;g__Unclassified;s__methanogenic archaeon mixed culture ISO4-G1	0	0	0	0	0	0	2.62286	5.02552	6.66925	0	0	0
k__Bacteria;p__Pseudomonadota;c__Alphaproteobacteria;o__Rhodobacterales;f__Roseobacteraceae;g__Roseovarius;s__Roseovarius sp. EC-SD190	0	0	10.7954	1.53035	1.39266	0	18.5951	27.7115	19.2632	0	5.98677	6.56933
k__Bacteria;p__Thermodesulfobacteriota;c__Desulfovibrionia;o__Desulfovibrionales;f__Desulfovibrionaceae;g__Halodesulfovibrio;s__Halodesulfovibrio marinisediminis	0	2.03767	0	0	0	0	12.82	14.3289	14.488	2.57118	0	0
k__Bacteria;p__Pseudomonadota;c__Gammaproteobacteria;o__Chromatiales;f__Chromatiaceae;g__Rheinheimera;s__Rheinheimera salexigens	0	1.07384	0	9.18207	5.57066	0	11.2601	20.4961	18.1333	6.77496	3.26271	10.7406
k__Bacteria;p__Pseudomonadota;c__Alphaproteobacteria;o__Rhodospirillales;f__Acetobacteraceae;g__Acetobacter;s__Acetobacter syzygii	0	0	0	0	0	0	0	4.21739	9.32801	10.5948	0	0
k__Archaea;p__Euryarchaeota;c__Halobacteria;o__Halobacteriales;f__Unclassified;g__Unclassified;s__Halobacteriales archaeon QH_8_67_36	9.21494	2.92113	5.2103	8.86331	22.133	13.8526	0	0	0	0	0	0
k__Bacteria;p__Bacillota;c__Clostridia;o__Lachnospirales;f__Lachnospiraceae;g__Enterocloster;s__Enterocloster aldenensis	0	0	0	0	0	0	0	0	11.6017	0	0	0
k__Bacteria;p__Pseudomonadota;c__Alphaproteobacteria;o__Hyphomicrobiales;f__Nitrobacteraceae;g__Bradyrhizobium;s__Bradyrhizobium sp. 35	42.3611	37.8827	34.2829	55.7551	69.3289	18.4916	2.06612	1.97939	7.00481	4.97256	3.99118	2.18978
k__Bacteria;p__Bacteroidota;c__Flavobacteriia;o__Flavobacteriales;f__Flavobacteriaceae;g__Zobellia;s__Zobellia uliginosa	17.2198	4.82916	4.76481	21.837	5.39474	0	0	0	9.16678	0	0	0
k__Bacteria;p__Pseudomonadota;c__Betaproteobacteria;o__Burkholderiales;f__Burkholderiaceae;g__Paraburkholderia;s__Paraburkholderia sp. CNPSo 3272	0	0	0	0	0	0	2.29329	0	5.83123	0	1.1075	2.43054
k__Viruses;p__Uroviricota;c__Caudoviricetes;o__Unclassified;f__Unclassified;g__Unclassified;s__Desulfofustis phage LS06-2018-MD02	15.2634	6.45131	8.83637	0	1.13994	1.93466	3.71201	3.55619	12.5849	0	0	0
k__Bacteria;p__Pseudomonadota;c__Gammaproteobacteria;o__Moraxellales;f__Moraxellaceae;g__Acinetobacter;s__Acinetobacter wuhouensis	0	36.8269	12.4904	0.817212	0	0	0	0	0	0	0	0
k__Viruses;p__Uroviricota;c__Caudoviricetes;o__Unclassified;f__Unclassified;g__Unclassified;s__Phage 67_12	0	0	0	0	0	0	2.35493	2.25608	7.98397	0	0	0
k__Eukaryota;p__Chytridiomycota;c__Chytridiomycetes;o__Rhizophydiales;f__Terramycetaceae;g__Boothiomyces;s__Boothiomyces sp. JEL0866	10.6484	8.86078	11.5587	0	0	0	6.27668	9.48318	18.8774	0	0	0
k__Bacteria;p__Thermodesulfobacteriota;c__Desulfovibrionia;o__Desulfovibrionales;f__Desulfovibrionaceae;g__Maridesulfovibrio;s__Maridesulfovibrio bastinii	14.2458	2.25796	12.3709	1.75369	6.38367	2.70852	0	3.17902	8.43761	0	4.80756	3.51691
k__Bacteria;p__Pseudomonadota;c__Alphaproteobacteria;o__Hyphomicrobiales;f__Rhizobiaceae;g__Rhizobium;s__Rhizobium sp. Kim5	0	0	1.86979	0	0	0	6.44144	6.17104	10.9193	0	3.11077	6.82695
k__Bacteria;p__Synergistota;c__Synergistia;o__Synergistales;f__Unclassified;g__Unclassified;s__Synergistales bacterium 54_9	0	0	0	0	0	0	17.6778	13.1723	16.6482	2.36364	3.7943	4.16352
k__Bacteria;p__Bacillota;c__Clostridia;o__Eubacteriales;f__Oscillospiraceae;g__Flavonifractor;s__Flavonifractor plautii	0	0	0	0	0	0	0	0	12.2392	0	0	0
k__Eukaryota;p__Basidiomycota;c__Agaricomycetes;o__Agaricales;f__Mycenaceae;g__Mycena;s__Mycena rosella	0	0	0	0	0	0	9.03129	0	19.1368	0	2.18075	4.7859
k__Bacteria;p__Actinomycetota;c__Actinomycetes;o__Micrococcales;f__Brevibacteriaceae;g__Brevibacterium;s__Brevibacterium sp. JSBI002	0	0	0	0	0	0	0	8.92831	7.89904	0	0	0
k__Bacteria;p__Pseudomonadota;c__Gammaproteobacteria;o__Oceanospirillales;f__Halomonadaceae;g__Halomonas;s__Halomonas salicampi	0	0	0	0	0	0	0	3.64896	12.9132	0	0	0
k__Bacteria;p__Pseudomonadota;c__Gammaproteobacteria;o__Vibrionales;f__Vibrionaceae;g__Vibrio;s__Vibrio sp. SCSIO 43132	0	0	0	0	0	0	0	0	4.95006	2.34263	0.940144	0
k__Bacteria;p__Pseudomonadota;c__Gammaproteobacteria;o__Alteromonadales;f__Colwelliaceae;g__Colwellia;s__Colwellia sp. E2M01	0	0	5.44909	0	0	0	6.89792	0	11.6931	0	1.66561	3.65538
k__Bacteria;p__Pseudomonadota;c__Alphaproteobacteria;o__Hyphomicrobiales;f__Rhodobiaceae;g__Unclassified;s__Rhodobiaceae bacterium UBA7378	0	0	3.02727	0	0	0	0	3.3304	17.6788	4.18327	5.03649	7.36877
k__Bacteria;p__Bacillota;c__Clostridia;o__Halanaerobiales;f__Halanaerobiaceae;g__Iocasia;s__Iocasia fonsfrigidae	12.035	28.6678	9.45394	11.4315	13.9602	12.2199	0	0	13.3958	0	0	2.39295
k__Bacteria;p__Bacillota;c__Clostridia;o__Lachnospirales;f__Lachnospiraceae;g__Blautia;s__Blautia pseudococcoides	0	0	0	0	0	0	3.44896	6.60836	10.2314	0	0	0
k__Bacteria;p__Campylobacterota;c__Epsilonproteobacteria;o__Campylobacterales;f__Sulfurospirillaceae;g__Sulfurospirillum;s__Sulfurospirillum sp. DNRA8	0	0	0	0	0	0	0	2.63919	14.0096	0	0	0
k__Bacteria;p__Unclassified;c__Unclassified;o__Unclassified;f__Unclassified;g__Unclassified;s__candidate division Kazan bacterium GW2011_GWC1_52_13	0	0	0	0	0	0	2.86911	7.32979	21.8862	2.30171	1.38558	1.01361
k__Archaea;p__Euryarchaeota;c__Halobacteria;o__Halobacteriales;f__Halobacteriaceae;g__Halobacterium;s__Halobacterium sp. CBA1126	0	0	0	0	0	0	5.37445	18.021	13.6658	0	1.29775	0
k__Bacteria;p__Thermodesulfobacteriota;c__Desulfovibrionia;o__Desulfovibrionales;f__Desulfovibrionaceae;g__Salidesulfovibrio;s__Salidesulfovibrio brasiliensis	0	2.06793	7.5532	0	0	0	0	6.19381	12.3295	0	0	0
k__Bacteria;p__Pseudomonadota;c__Gammaproteobacteria;o__Methylococcales;f__Methylococcaceae;g__Methylomonas;s__Methylomonas sp. DH-1	86.346	43.5062	17.3313	0	0	0	0	3.20329	17.004	0	0	0
k__Bacteria;p__Bacteroidota;c__Flavobacteriia;o__Flavobacteriales;f__Flavobacteriaceae;g__Unclassified;s__Flavobacteriaceae bacterium GSB9	0	2.03767	0	0	0	0	0	4.09396	9.05499	5.14236	1.03187	2.26455
k__Archaea;p__Euryarchaeota;c__Halobacteria;o__Halobacteriales;f__Unclassified;g__Unclassified;s__Halobacteriales archaeon QS_8_65_32	0	0	0	0	0	0	4.01851	17.3242	13.624	0	0	0
k__Archaea;p__Candidatus Aenigmatarchaeota;c__Unclassified;o__Unclassified;f__Unclassified;g__Unclassified;s__Candidatus Aenigmarchaeota archaeon CG01_land_8_20_14_3_00_37_9	0	0	0	0	0	0	2.40669	2.30566	18.3587	0	0	0
k__Bacteria;p__Unclassified;c__Unclassified;o__Unclassified;f__Unclassified;g__Unclassified;s__candidate division Kazan bacterium GW2011_GWB1_52_7	0	0	0	0	0	0	0	4.76853	16.8752	0	2.40378	0
k__Bacteria;p__Bacillota;c__Bacilli;o__Bacillales;f__Sporolactobacillaceae;g__Sporolactobacillus;s__Sporolactobacillus shoreicorticis	2.87088	0	12.4652	0	0	0	0	0	11.2501	0	0	0
k__Bacteria;p__Actinomycetota;c__Actinomycetes;o__Micrococcales;f__Dermabacteraceae;g__Brachybacterium;s__Brachybacterium sp. J144	0	0	0	0	0	0	2.95958	2.83534	15.0509	0	0	0
k__Bacteria;p__Campylobacterota;c__Epsilonproteobacteria;o__Campylobacterales;f__Sulfurovaceae;g__Sulfurovum;s__Sulfurovum sp. UBA12169	7.82039	14.8744	26.168	0.96271	0.876097	2.97375	2.75483	7.91756	11.6747	0	1.95809	5.8394
k__Bacteria;p__Pseudomonadota;c__Gammaproteobacteria;o__Legionellales;f__Legionellaceae;g__Legionella;s__Legionella sp. 21-45-4	0	6.81069	0	0	0	0	0	0	0	0	0	0
k__Bacteria;p__Pseudomonadota;c__Betaproteobacteria;o__Burkholderiales;f__Unclassified;g__Unclassified;s__Burkholderiales bacterium RIFOXYC2_FULL_59_8	12.1955	31.4352	31.5919	25.8588	21.1068	18.2242	5.34168	5.11745	11.3187	3.21397	3.8695	0
k__Bacteria;p__Bacillota;c__Bacilli;o__Bacillales;f__Paenibacillaceae;g__Brevibacillus;s__Brevibacillus sp. MS2.2	0	0	8.92249	1.89727	6.90631	0	0	0	0	0	0	0
k__Bacteria;p__Candidatus Gottesmanbacteria;c__Unclassified;o__Unclassified;f__Unclassified;g__Unclassified;s__Candidatus Gottesmanbacteria bacterium GW2011_GWA2_42_16	0	0	0	0	0	0	0	5.86896	7.78856	0	0	0
k__Bacteria;p__Pseudomonadota;c__Alphaproteobacteria;o__Hyphomonadales;f__Hyphomonadaceae;g__Hyphomonas;s__Hyphomonas sp. UBA4494	2.29971	4.37406	7.9882	0	0	2.62344	1.6163	6.6531	29.2274	18.0818	8.26867	11.8025
k__Bacteria;p__Actinomycetota;c__Actinomycetes;o__Micrococcales;f__Brevibacteriaceae;g__Brevibacterium;s__Brevibacterium atlanticum	0	0	0	0	0	0	14.5467	1.54845	10.9595	3.88998	1.56113	13.7043
k__Bacteria;p__Chloroflexota;c__Caldilineae;o__Caldilineales;f__Caldilineaceae;g__Caldilinea;s__uncultured Caldilinea sp.	9.12646	11.6493	3.75183	11.5338	17.4354	3.28575	0	2.59031	11.4585	0	0	0
k__Archaea;p__Euryarchaeota;c__Methanomicrobia;o__Methanomicrobiales;f__Methanomicrobiaceae;g__Methanoculleus;s__Methanoculleus sp. CAG:1088	0	0	0	0	0	0	0	7.36194	16.2831	0	0	0
k__Bacteria;p__Candidatus Daviesbacteria;c__Unclassified;o__Unclassified;f__Unclassified;g__Unclassified;s__Candidatus Daviesbacteria bacterium RIFCSPHIGHO2_01_FULL_37_27	0	2.56271	7.0203	0	0	0	0	0	11.7859	0	0	0
k__Bacteria;p__candidate division WWE3;c__Unclassified;o__Unclassified;f__Unclassified;g__Unclassified;s__candidate division WWE3 bacterium CG22_combo_CG10-13_8_21_14_all_39_12	0	0	0	0	0	0	0	0	9.51935	0	0	0
k__Bacteria;p__Bacillota;c__Bacilli;o__Lactobacillales;f__Lactobacillaceae;g__Ligilactobacillus;s__Ligilactobacillus saerimneri	0	0	0	0	0	0	2.14715	12.3421	14.559	0	0	0
k__Bacteria;p__Actinomycetota;c__Actinomycetes;o__Micromonosporales;f__Micromonosporaceae;g__Micromonospora;s__Micromonospora sp. NBC_00821	0	0	0	0	0	0	0	0	26.2503	0	0	0
k__Bacteria;p__Cyanobacteriota;c__Cyanophyceae;o__Desertifilales;f__Desertifilaceae;g__Roseofilum;s__Roseofilum sp. SID2	0	0	0	0	0	0	0	9.99121	6.62955	0	0	0
k__Bacteria;p__Bacillota;c__Clostridia;o__Peptostreptococcales;f__Peptostreptococcaceae;g__Asaccharospora;s__Asaccharospora irregularis	0	0	0	2.35097	6.41837	0	0	5.59508	14.8502	2.34263	0.940144	0
k__Bacteria;p__Pseudomonadota;c__Alphaproteobacteria;o__Kordiimonadales;f__Kordiimonadaceae;g__Kordiimonas;s__Kordiimonas lacus	7.61697	4.82916	2.20484	7.50135	6.82647	17.3784	0	4.85122	8.96751	17.8244	4.08758	8.97068
k__Bacteria;p__Pseudomonadota;c__Alphaproteobacteria;o__Rhodospirillales;f__Acetobacteraceae;g__Acetobacter;s__Acetobacter musti	2.74528	0	2.07302	17.4559	3.44987	2.72324	5.61561	5.37988	19.0387	6.75758	0	0
k__Viruses;p__Uroviricota;c__Caudoviricetes;o__Unclassified;f__Unclassified;g__Unclassified;s__EBPR podovirus 3	0	0	0	0	0	0	15.6435	4.9956	30.9379	0	0	0
k__Bacteria;p__Pseudomonadota;c__Gammaproteobacteria;o__Pasteurellales;f__Pasteurellaceae;g__Haemophilus;s__Haemophilus parainfluenzae	0	0	0	0	0	0	2.36766	2.26827	14.0475	0	0	0
k__Bacteria;p__Bacillota;c__Clostridia;o__Christensenellales;f__Christensenellaceae;g__Unclassified;s__Christensenellaceae bacterium	18.3019	0	10.5177	1.93115	0	0	0	2.894	10.2415	3.63511	0	0
k__Bacteria;p__Pseudomonadota;c__Gammaproteobacteria;o__Pseudomonadales;f__Pseudomonadaceae;g__Pseudomonas;s__Pseudomonas sp. PDM27	0	0	0	0	0	0	12.0714	14.8688	23.3861	4.15033	2.49841	1.82769
k__Bacteria;p__Pseudomonadota;c__Alphaproteobacteria;o__Hyphomicrobiales;f__Brucellaceae;g__Brucella;s__[Ochrobactrum] soli	0	0	0	0	7.64883	0	0	2.17425	5.7708	0	0	2.40535
k__Archaea;p__Euryarchaeota;c__Halobacteria;o__Natrialbales;f__Natrialbaceae;g__Halovivax;s__Halovivax limisalsi	0	0	0	0	0	0	0	0	13.2591	0	0	0
k__Bacteria;p__Candidatus Nomurabacteria;c__Unclassified;o__Unclassified;f__Unclassified;g__Unclassified;s__Candidatus Nomurabacteria bacterium GW2011_GWB1_43_19	0	2.5164	0	0	0	0	0	0	13.4188	0	0	0
k__Bacteria;p__Candidatus Moraniibacteriota;c__Unclassified;o__Unclassified;f__Unclassified;g__Unclassified;s__Candidatus Moranbacteria bacterium GW2011_GWA2_39_41	0	0	0	0	0	0	0	0	13.5494	0	0	0
k__Archaea;p__Euryarchaeota;c__Halobacteria;o__Haloferacales;f__Haloferacaceae;g__Haloplanus;s__Haloplanus vescus	0	0	0	2.00267	0	0	2.70381	2.59031	6.87509	0	9.14029	0
k__Bacteria;p__Pseudomonadota;c__Alphaproteobacteria;o__Rhodobacterales;f__Paracoccaceae;g__Phaeovulum;s__Phaeovulum sp. NW3	0	0	0	0	0	0	0	0	12.2392	5.79222	2.32453	2.55073
k__Bacteria;p__Cyanobacteriota;c__Cyanophyceae;o__Nostocales;f__Nostocaceae;g__Nostoc;s__Nostoc sp. NZL	13.9011	9.20321	12.4969	12.5972	10.7288	2.8964	2.1263	0	14.4177	0	0	0
k__Bacteria;p__Pseudomonadota;c__Alphaproteobacteria;o__Sneathiellales;f__Sneathiellaceae;g__Sneathiella;s__Sneathiella sp. HT1-7	16.4717	0	14.3039	40.5542	22.1434	0	1.75207	5.03557	14.8502	6.3251	4.23065	11.1416
k__Bacteria;p__Cyanobacteriota;c__Cyanophyceae;o__Oscillatoriales;f__Sirenicapillariaceae;g__Limnospira;s__Limnospira sp. PMC 1281.21	0	0	0	0	0	0	2.25782	6.48913	9.56842	5.43393	1.09037	0
k__Bacteria;p__Bacillota;c__Bacilli;o__Bacillales;f__Paenibacillaceae;g__Paenibacillus;s__Paenibacillus sp. JNUCC-31	0	0	0	0	0	0	0	9.93209	13.1806	0	0	0
k__Bacteria;p__Bacillota;c__Clostridia;o__Eubacteriales;f__Oscillospiraceae;g__Scatolibacter;s__Scatolibacter rhodanostii	0	0	0	0	0	0	9.12537	17.4846	21.6565	17.5697	0	0
k__Bacteria;p__Acidobacteriota;c__Unclassified;o__Unclassified;f__Unclassified;g__Unclassified;s__uncultured Acidobacteria bacterium Rifle_16ft_4_minimus_38548	0	0	0	0	0	0	1.66547	7.97777	14.1161	2.00415	0	0
k__Bacteria;p__Actinomycetota;c__Actinomycetes;o__Kitasatosporales;f__Streptomycetaceae;g__Streptomyces;s__Streptomyces lanatus	0	0	0	0	0	0	0	12.2392	13.9221	15.3735	2.64416	11.6058
k__Bacteria;p__Actinomycetota;c__Actinomycetes;o__Micrococcales;f__Microbacteriaceae;g__Rathayibacter;s__Rathayibacter sp. AY1D7	0	0	0	0	0	0	2.36766	0	10.0339	0	0	0
k__Bacteria;p__Candidatus Amesbacteria;c__Unclassified;o__Unclassified;f__Unclassified;g__Unclassified;s__Candidatus Amesbacteria bacterium RIFCSPLOWO2_02_FULL_48_11	0	0	0	0	0	0	10.246	4.90796	15.1976	3.08241	1.23703	5.42962
k__Bacteria;p__Pseudomonadota;c__Alphaproteobacteria;o__Hyphomicrobiales;f__Nitrobacteraceae;g__Bradyrhizobium;s__Bradyrhizobium sp. SZCCHNR3057	3.44506	3.27625	8.97498	3.81686	0	1.96501	5.15315	1.64561	14.559	20.6703	11.6135	14.5642
k__Bacteria;p__Candidatus Coatesbacteria;c__Unclassified;o__Unclassified;f__Unclassified;g__Unclassified;s__Candidatus Coatesbacteria bacterium 4484_99	0	0	1.47844	0	6.86616	40.7853	8.48871	4.87943	17.2677	2.04299	4.91936	0
k__Bacteria;p__Pseudomonadota;c__Gammaproteobacteria;o__Oceanospirillales;f__Halomonadaceae;g__Halomonas;s__Halomonas coralii	2.08173	1.97973	14.462	0	2.79853	9.49908	0	0	14.5908	4.60342	0	0
k__Bacteria;p__Pseudomonadota;c__Gammaproteobacteria;o__Pseudomonadales;f__Marinobacteraceae;g__Marinobacter;s__Marinobacter sp. AN1	5.58564	26.4467	7.74019	4.34509	6.59029	4.4739	3.31832	7.94755	15.4689	5.98968	2.40378	1.75846
k__Archaea;p__Euryarchaeota;c__Halobacteria;o__Haloferacales;f__Haloferacaceae;g__Haloferax;s__Haloferax sp. Atlit-24N	0	0	0	0	0	0	17.5207	0	14.8502	0	0	0
k__Bacteria;p__Actinomycetota;c__Actinomycetes;o__Mycobacteriales;f__Mycobacteriaceae;g__Mycolicibacter;s__Mycolicibacter sp. MU0083	9.54881	0	2.07302	0	1.60459	5.44649	6.73873	8.60781	9.51935	2.70303	5.42391	2.38068
k__Bacteria;p__Pseudomonadota;c__Gammaproteobacteria;o__Unclassified;f__Unclassified;g__Alkalimonas;s__Alkalimonas amylolytica	8.1847	6.48637	16.5842	0	1.83382	4.66842	5.16835	7.42709	21.9029	1.55484	1.24798	8.21651
k__Bacteria;p__Cyanobacteriota;c__Cyanophyceae;o__Nostocales;f__Nostocaceae;g__Nostoc;s__Nostoc sp. DedSLP04	39.523	24.7606	58.8976	26.8568	12.2071	32.6612	8.69348	17.9384	43.6437	0.80472	0	0.708752
k__Bacteria;p__Unclassified;c__Unclassified;o__Unclassified;f__Unclassified;g__Unclassified;s__uncultured bacterium esnapd24	0	0	0	0	0	0	2.66003	3.39782	15.0306	0	0	2.81923
k__Bacteria;p__Pseudomonadota;c__Gammaproteobacteria;o__Enterobacterales;f__Pectobacteriaceae;g__Pectobacterium;s__Pectobacterium actinidiae	0	0	0	0	0	0	3.65015	5.8282	12.3752	0	0	1.28954
k__Eukaryota;p__Ascomycota;c__Sordariomycetes;o__Ophiostomatales;f__Ophiostomataceae;g__Ophiostoma;s__Ophiostoma piceae	0	0	0	5.79345	5.27223	4.4739	3.91087	0	6.62955	9.41235	7.55473	12.4348
k__Viruses;p__Uroviricota;c__Caudoviricetes;o__Unclassified;f__Unclassified;g__Gamtrevirus;s__Gamtrevirus GMA3	26.6903	8.70255	11.0369	1.50201	4.27148	35.6669	4.83997	2.3184	10.2557	0	0	0
k__Bacteria;p__Unclassified;c__Unclassified;o__Unclassified;f__Unclassified;g__Unclassified;s__candidate division WOR-1 bacterium RIFCSPHIGHO2_02_FULL_53_26	1.5521	0	1.34783	1.14641	0	0	0	7.41397	14.4304	5.58754	1.49493	8.20199
k__Bacteria;p__Candidatus Curtissbacteria;c__Unclassified;o__Unclassified;f__Unclassified;g__Unclassified;s__Candidatus Curtissbacteria bacterium RIFCSPHIGHO2_01_FULL_41_13	11.6356	8.29912	12.6303	0	1.95526	0	3.92841	3.7635	9.98892	0	0	0
k__Bacteria;p__Actinomycetota;c__Actinomycetes;o__Mycobacteriales;f__Nocardiaceae;g__Rhodococcus;s__Rhodococcus sp. Q1	0	0	0	0	0	0	13.7741	7.91756	11.6747	8.2876	3.99118	5.8394
k__Bacteria;p__Pseudomonadota;c__Alphaproteobacteria;o__Rhodobacterales;f__Paracoccaceae;g__Roseibaca;s__Roseibaca sp. Y0-43	8.44703	0	12.2255	3.11955	2.83889	0	4.04635	21.3207	23.1498	3.65191	0	0
k__Bacteria;p__Bacillota;c__Bacilli;o__Bacillales;f__Bacillaceae;g__Alkalihalobacillus;s__Alkalihalobacillus sp. LMS6	0	0	0	0	0	0	5.44121	7.81921	9.22372	3.27386	0	0
k__Bacteria;p__Campylobacterota;c__Epsilonproteobacteria;o__Campylobacterales;f__Sulfurimonadaceae;g__Sulfurimonas;s__Sulfurimonas sp. RIFOXYC2_FULL_36_7	0	0	0	0	0	0	0	0	13.7502	0	0	0
k__Bacteria;p__Pseudomonadota;c__Gammaproteobacteria;o__Oceanospirillales;f__Halomonadaceae;g__Chromohalobacter;s__Chromohalobacter israelensis	0	0	0	0	0	0	2.43343	2.33128	12.3752	0	0	0
k__Bacteria;p__Bacillota;c__Bacilli;o__Bacillales;f__Paenibacillaceae;g__Paenibacillus;s__Paenibacillus sp. GbtcB18	0	0	0	0	0	0	3.43993	5.49255	8.74684	5.51928	3.87625	3.64581
k__Bacteria;p__Actinomycetota;c__Actinomycetes;o__Mycobacteriales;f__Mycobacteriaceae;g__Mycobacterium;s__Mycobacterium sp. 236(2023)	26.4361	6.63051	22.4523	11.0602	8.04148	13.6476	0	0	8.11486	0	2.27513	4.91252
k__Bacteria;p__Pseudomonadota;c__Gammaproteobacteria;o__Vibrionales;f__Vibrionaceae;g__Vibrio;s__Vibrio superstes	0	0	0	0	0	0	2.73761	10.4908	18.5627	3.29432	1.32208	0
k__Eukaryota;p__Ascomycota;c__Eurotiomycetes;o__Onygenales;f__Unclassified;g__Myotisia;s__Myotisia sp. PD_48	0	0	0	0	0	0	0	3.69177	11.976	0	0	0
k__Bacteria;p__Pseudomonadota;c__Alphaproteobacteria;o__Hyphomicrobiales;f__Brucellaceae;g__Brucella;s__Brucella sp. 10RB9215	0	0	0	0	0	0	3.04179	2.9141	12.8908	0	0	3.22384
k__Bacteria;p__Actinomycetota;c__Actinomycetes;o__Actinomycetales;f__Actinomycetaceae;g__Schaalia;s__Schaalia sp. JY-X169	0	1.9339	1.76591	0	0	2.3198	2.02786	3.88547	13.7502	2.44024	0.979317	2.14923
k__Bacteria;p__Pseudomonadota;c__Betaproteobacteria;o__Neisseriales;f__Neisseriaceae;g__Snodgrassella;s__Snodgrassella alvi	6.75762	6.4265	0	0	0	0	0	30.1859	32.7437	6.93542	1.85555	6.10832
k__Bacteria;p__Candidatus Buchananbacteria;c__Unclassified;o__Unclassified;f__Unclassified;g__Unclassified;s__Candidatus Buchananbacteria bacterium RIFCSPHIGHO2_01_FULL_46_12	0	0	0	0	0	0	3.33093	12.7644	40.9368	0	0	0
k__Archaea;p__Candidatus Thermoplasmatota;c__Thermoplasmata;o__Thermoplasmatales;f__Unclassified;g__Unclassified;s__Thermoplasmatales archaeon E-plasma	0	0	0	0	0	0	3.43993	10.1293	24.8279	0	3.87625	1.21527
k__Bacteria;p__Pseudomonadota;c__Alphaproteobacteria;o__Rhodobacterales;f__Roseobacteraceae;g__Leisingera;s__Leisingera sp. ANG59	0	0	0	0	0	0	0	0	22.9642	0	19.6267	9.57181
k__Bacteria;p__Candidatus Magasanikiibacteriota;c__Unclassified;o__Unclassified;f__Unclassified;g__Unclassified;s__Candidatus Magasanikbacteria bacterium GW2011_GWA2_41_55	0	0	0	0	0	0	0	0	6.55155	0	0	0
k__Bacteria;p__Spirochaetota;c__Spirochaetia;o__Spirochaetales;f__Spirochaetaceae;g__Alkalispirochaeta;s__Alkalispirochaeta alkalica	0	2.4007	2.19216	0	0	0	0	4.82334	21.3365	6.05852	0	5.33601
k__Archaea;p__Candidatus Thermoplasmatota;c__Thermoplasmata;o__Methanomassiliicoccales;f__Unclassified;g__Unclassified;s__Methanomassiliicoccales archaeon LGM-DZ1	0	0	0	0	0	0	5.84023	2.79754	17.3252	0	0	0
k__Bacteria;p__Pseudomonadota;c__Alphaproteobacteria;o__Rhodobacterales;f__Paracoccaceae;g__Aquicoccus;s__Aquicoccus porphyridii	0	0	0	0	0	0	0	13.8951	17.2105	0	5.60351	0
k__Bacteria;p__Thermotogota;c__Thermotogae;o__Thermotogales;f__Unclassified;g__Unclassified;s__Thermotogales bacterium 46_20	0	0	0	0	0	0	0	5.05579	11.1824	0	1.27429	0
k__Bacteria;p__Bacillota;c__Clostridia;o__Eubacteriales;f__Clostridiaceae;g__Clostridium;s__Clostridium sp. C2-6-12	15.8763	25.164	0	7.81767	3.55717	18.1112	0	0	28.0504	0	0	0
k__Bacteria;p__Pseudomonadota;c__Alphaproteobacteria;o__Rhodobacterales;f__Roseobacteraceae;g__Actibacterium;s__Actibacterium sp. XHP0104	0	0	0	0	0	0	0	0	13.0265	0	0	0
k__Bacteria;p__Pseudomonadota;c__Gammaproteobacteria;o__Enterobacterales;f__Hafniaceae;g__Enterobacillus;s__Enterobacillus tribolii	0	0	0	0	0	0	0	0	9.22372	0	0	0
k__Bacteria;p__Pseudomonadota;c__Betaproteobacteria;o__Burkholderiales;f__Burkholderiaceae;g__Polynucleobacter;s__Polynucleobacter sphagniphilus	23.1101	12.1958	26.4558	11.0782	7.39612	14.8221	0	9.4299	14.5999	5.92238	4.75354	0
k__Eukaryota;p__Basidiomycota;c__Agaricomycetes;o__Polyporales;f__Polyporaceae;g__Lenzites;s__Lenzites betulinus	0	0	0	0	0	0	2.78992	2.67281	15.3704	1.67864	0.67367	0
k__Bacteria;p__Bacteroidota;c__Flavobacteriia;o__Flavobacteriales;f__Flavobacteriaceae;g__Aestuariivivens;s__Aestuariivivens marinum	2.36153	23.4563	18.2287	0	0	0	2.54661	4.87943	12.9507	0	0	0
k__Bacteria;p__Bacillota;c__Erysipelotrichia;o__Erysipelotrichales;f__Erysipelotrichaceae;g__Holdemania;s__Holdemania filiformis	0	0	0	13.2422	3.0127	5.11303	2.25782	2.16304	17.2232	0	2.18075	4.7859
k__Bacteria;p__Candidatus Daviesbacteria;c__Unclassified;o__Unclassified;f__Unclassified;g__Unclassified;s__Candidatus Daviesbacteria bacterium RIFCSPHIGHO2_01_FULL_44_29	0	0	0	0	0	0	0	0	12.9809	0	0	0
k__Bacteria;p__Synergistota;c__Synergistia;o__Synergistales;f__Thermovirgaceae;g__Thermovirga;s__Thermovirga sp.	13.5608	11.6697	16.7106	4.19703	9.72433	7.9536	0	2.16304	11.4821	2.71697	3.27112	2.39295
k__Bacteria;p__Chlorobiota;c__Chlorobiia;o__Chlorobiales;f__Chlorobiaceae;g__Prosthecochloris;s__Prosthecochloris ethylica	0	0	0	0	0	0	0	4.5612	12.1061	5.72926	0	0
k__Bacteria;p__Pseudomonadota;c__Alphaproteobacteria;o__Sphingomonadales;f__Sphingomonadaceae;g__Novosphingobium;s__Novosphingobium sp. 12-64-8	0	0	0	0	0	0	0	3.20329	8.50202	0	0	0
k__Bacteria;p__Candidatus Uhrbacteria;c__Unclassified;o__Unclassified;f__Unclassified;g__Unclassified;s__Candidatus Uhrbacteria bacterium GW2011_GWA2_53_10	0	0	0	13.5888	0	2.62344	0	3.35705	14.8502	0	0	0
k__Bacteria;p__Bacillota;c__Clostridia;o__Eubacteriales;f__Butyricicoccaceae;g__Agathobaculum;s__Agathobaculum desmolans	0	0	0	0	0	0	3.08463	2.95515	13.0723	11.1357	0	6.53849
k__Bacteria;p__Pseudomonadota;c__Gammaproteobacteria;o__Enterobacterales;f__Pectobacteriaceae;g__Lonsdalea;s__Lonsdalea britannica	0	0	0	0	0	0	0	0	14.143	0	0	0
k__Bacteria;p__Pseudomonadota;c__Gammaproteobacteria;o__Pseudomonadales;f__Pseudomonadaceae;g__Pseudomonas;s__Pseudomonas idahonensis	0	0	0	0	0	0	7.55203	20.258	29.4443	0	0	0
k__Eukaryota;p__Ascomycota;c__Saccharomycetes;o__Saccharomycetales;f__Saccharomycetaceae;g__Kluyveromyces;s__Kluyveromyces dobzhanskii	0	0	0	0	0	0	8.47776	2.70729	14.3712	3.40059	1.36473	2.99505
k__Bacteria;p__Bacteroidota;c__Flavobacteriia;o__Flavobacteriales;f__Flavobacteriaceae;g__Aquimarina;s__Aquimarina sp. 2201CG14-23	0	0	0	0	0	0	0	2.46842	17.4708	0	0	0
k__Bacteria;p__Pseudomonadota;c__Gammaproteobacteria;o__Oceanospirillales;f__Halomonadaceae;g__Halomonas;s__Halomonas sp. MCCC 1A11062	0	0	0	0	0	0	4.70987	9.02432	15.9679	0	0	0
k__Bacteria;p__Pseudomonadota;c__Gammaproteobacteria;o__Pasteurellales;f__Pasteurellaceae;g__Otariodibacter;s__Otariodibacter sp.	0	0	0	0	0	0	4.46957	8.56389	20.8357	2.68924	2.15849	0
k__Bacteria;p__Pseudomonadota;c__Alphaproteobacteria;o__Sphingomonadales;f__Sphingomonadaceae;g__Sphingomonas;s__Sphingomonas sp. SFZ2018-12	0	0	0	0	0	0	2.36766	6.80482	14.0475	0	0	0
k__Bacteria;p__Pseudomonadota;c__Gammaproteobacteria;o__Oceanospirillales;f__Oceanospirillaceae;g__Amphritea;s__Amphritea atlantica	0	0	0	0	0	0	5.02227	11.9912	22.9577	0	0	0
k__Bacteria;p__Bacillota;c__Bacilli;o__Bacillales;f__Bacillaceae;g__Litoribacterium;s__Litoribacterium kuwaitense	0	0	0	0	0	0	0	0	20.6253	0	0	0
k__Bacteria;p__Cyanobacteriota;c__Cyanophyceae;o__Chroococcales;f__Aphanothecaceae;g__Aphanothece;s__Aphanothece minutissima	0	1.96114	12.5355	18.2779	6.93063	2.35247	21.9009	0	6.18758	0	0	0
k__Archaea;p__Euryarchaeota;c__Methanobacteria;o__Methanobacteriales;f__Methanobacteriaceae;g__Methanosphaera;s__Methanosphaera cuniculi	0	0	0	0	0	0	0	0	12.3752	5.85657	0	5.15814
k__Bacteria;p__Bacteroidota;c__Flavobacteriia;o__Flavobacteriales;f__Flavobacteriaceae;g__Croceitalea;s__Croceitalea dokdonensis	0	0	0	0	0	0	0	0	18.9846	0	0	0
k__Bacteria;p__Bacteroidota;c__Flavobacteriia;o__Flavobacteriales;f__Flavobacteriaceae;g__Bizionia;s__Bizionia paragorgiae	0	0	0	0	0	0	5.84023	11.1902	16.5002	4.68526	0	0
k__Bacteria;p__Actinomycetota;c__Actinomycetes;o__Mycobacteriales;f__Nocardiaceae;g__Rhodococcus;s__Rhodococcus sp. IEGM 1307	0	0	0	0	0	0	9.12537	15.299	15.4689	0	3.30519	4.83576
k__Bacteria;p__Bacillota;c__Clostridia;o__Eubacteriales;f__Clostridiaceae;g__Clostridium;s__Clostridium hydrogeniformans	0	0	0	0	0	0	14.0971	22.1874	51.2075	4.84682	1.94513	4.26881
k__Bacteria;p__Unclassified;c__Unclassified;o__Unclassified;f__Unclassified;g__Unclassified;s__Microgenomates group bacterium RBG_19FT_COMBO_39_10	0	0	0	0	0	0	32.5798	45.0843	98.6633	17.4245	3.4964	0
k__Bacteria;p__Elusimicrobiota;c__Unclassified;o__Unclassified;f__Unclassified;g__Unclassified;s__Elusimicrobia bacterium CG_4_10_14_3_um_filter_49_12_50_7	0	0	0	0	0	0	0	0	16.6233	0	0	0
k__Bacteria;p__Candidatus Peregrinibacteria;c__Unclassified;o__Unclassified;f__Unclassified;g__Unclassified;s__Candidatus Peregrinibacteria bacterium CG11_big_fil_rev_8_21_14_0_20_49_14	0	0	0	0	0	0	3.82548	3.6649	8.106	0	0	0
k__Bacteria;p__Candidatus Curtissbacteria;c__Unclassified;o__Unclassified;f__Unclassified;g__Unclassified;s__Candidatus Curtissbacteria bacterium GW2011_GWA1_40_9	0	0	0	0	0	0	0	0	7.73447	0	0	0
k__Bacteria;p__Candidatus Moraniibacteriota;c__Unclassified;o__Unclassified;f__Unclassified;g__Unclassified;s__Candidatus Moranbacteria bacterium RIFCSPHIGHO2_01_FULL_54_31	0	0	0	0	0	0	0	5.40297	19.1204	4.52439	2.72359	1.99241
k__Bacteria;p__Bacillota;c__Bacilli;o__Lactobacillales;f__Lactobacillaceae;g__Liquorilactobacillus;s__Liquorilactobacillus vini	0	0	0	0	0	0	0	2.63919	11.6747	3.31504	0	0
k__Bacteria;p__Bacteroidota;c__Cytophagia;o__Cytophagales;f__Hymenobacteraceae;g__Hymenobacter;s__Hymenobacter glacialis	0	2.41458	0	12.2891	0	0	2.53189	4.85122	15.0219	6.09354	1.22273	2.68343
k__Bacteria;p__Pseudomonadota;c__Gammaproteobacteria;o__Vibrionales;f__Vibrionaceae;g__Photobacterium;s__Photobacterium proteolyticum	0	0	0	0	0	0	0	12.3421	10.9193	0	6.22154	3.41348
k__Bacteria;p__Gemmatimonadota;c__Gemmatimonadetes;o__Gemmatimonadales;f__Unclassified;g__Unclassified;s__uncultured Gemmatimonadales bacterium HF0130_03D03	0	0	0	0	0	0	11.9459	3.81482	27.0003	0	5.76907	4.2203
k__Archaea;p__Candidatus Hadarchaeota;c__Candidatus Hadarchaeia;o__Unclassified;f__Unclassified;g__Unclassified;s__Hadesarchaea archaeon DG-33-1	43.1528	64.3597	32.1213	34.7709	52.7139	17.6274	0	0	8.81985	10.5418	5.02535	2.63769
k__Bacteria;p__Pseudomonadota;c__Alphaproteobacteria;o__Rickettsiales;f__Unclassified;g__Unclassified;s__Rickettsiales endosymbiont of Peranema trichophorum	0	0	0	0	0	0	0	14.5959	22.5981	4.58341	7.35765	8.07361
k__Bacteria;p__Actinomycetota;c__Actinomycetes;o__Micrococcales;f__Micrococcaceae;g__Arthrobacter;s__Arthrobacter cheniae	0	0	0	0	0	0	0	5.37988	11.8992	6.75758	0	0
k__Bacteria;p__Pseudomonadota;c__Gammaproteobacteria;o__Vibrionales;f__Vibrionaceae;g__Photobacterium;s__Photobacterium salinisoli	0	0	23.8398	0	0	7.82932	0	0	8.106	0	0	0
k__Bacteria;p__Bacillota;c__Bacilli;o__Bacillales;f__Bacillaceae;g__Bacillus;s__Bacillus sp. MMSF_3328	0	0	0	0	0	0	0	4.0544	14.348	1.27317	0.510948	0
k__Bacteria;p__Pseudomonadota;c__Gammaproteobacteria;o__Oceanospirillales;f__Halomonadaceae;g__Halomonas;s__Halomonas sp. A3H3	3.32762	0	0	7.37348	0	0	0	0	12.1061	0	1.14963	0
k__Bacteria;p__Bacteroidota;c__Bacteroidia;o__Bacteroidales;f__Barnesiellaceae;g__Barnesiella;s__Barnesiella sp. ET7	0	0	0	0	0	0	3.9461	3.78046	20.0678	0	0	0
k__Bacteria;p__Bacillota;c__Clostridia;o__Eubacteriales;f__Butyricicoccaceae;g__Butyricicoccus;s__Butyricicoccus pullicaecorum	0	0	10.8465	3.0752	4.19779	2.37477	0	1.69206	28.4429	0	0	0
k__Bacteria;p__Spirochaetota;c__Spirochaetia;o__Brachyspirales;f__Brachyspiraceae;g__Brachyspira;s__Brachyspira aalborgi	32.6232	42.6603	23.0172	53.9196	34.58	21.0992	2.43343	6.99385	36.4545	6.3505	1.27429	0
k__Bacteria;p__Pseudomonadota;c__Gammaproteobacteria;o__Enterobacterales;f__Yersiniaceae;g__Yersinia;s__Yersinia proxima	1.20672	1.14759	0	0.8913	0	0	0	0	11.2192	5.79222	2.90567	5.10146
k__Bacteria;p__Pseudomonadota;c__Gammaproteobacteria;o__Oceanospirillales;f__Oceanospirillaceae;g__Marinomonas;s__Marinomonas aquiplantarum	4.39245	4.17722	0	9.733	0	0	0	7.94301	13.2591	4.70618	0	4.64233
k__Bacteria;p__Bacillota;c__Bacilli;o__Bacillales;f__Bacillaceae;g__Pradoshia;s__Pradoshia eiseniae	1.59147	9.08092	15.2022	3.52645	5.34864	3.63099	6.41784	6.14844	17.6788	0	0	3.40097
k__Archaea;p__Euryarchaeota;c__Halobacteria;o__Haloferacales;f__Halorubraceae;g__Halalkaliarchaeum;s__Halalkaliarchaeum desulfuricum	0	0	0	0	0	0	4.81338	30.2042	58.085	0	3.96623	8.00291
k__Bacteria;p__Pseudomonadota;c__Alphaproteobacteria;o__Rhodobacterales;f__Paracoccaceae;g__Rhodovulum;s__Rhodovulum kholense	0	0	0	0	0	0	3.86486	8.63946	18.5627	3.10054	1.24431	5.46156
k__Bacteria;p__Pseudomonadota;c__Alphaproteobacteria;o__Sneathiellales;f__Sneathiellaceae;g__Sneathiella;s__Sneathiella sedimenti	0	0	0	0	0	0	0	0	30.2184	0	0	5.39805
k__Bacteria;p__Bacteroidota;c__Flavobacteriia;o__Flavobacteriales;f__Weeksellaceae;g__Empedobacter;s__Empedobacter sedimenti	0	0	0	0	0	0	0	3.38412	17.3561	0	0	0
k__Bacteria;p__Unclassified;c__Unclassified;o__Unclassified;f__Unclassified;g__Unclassified;s__Microgenomates group bacterium GW2011_GWF2_47_9	0	0	0	0	0	0	0	0	9.32801	0	0	0
k__Bacteria;p__Unclassified;c__Unclassified;o__Unclassified;f__Unclassified;g__Unclassified;s__uncultured bacterium contig00064	0	0	0	0	0	0	0	0	22.5003	0	0	0
k__Archaea;p__Unclassified;c__Unclassified;o__Unclassified;f__Unclassified;g__Unclassified;s__uncultured archaeon GZfos9D8	0	0	1.97636	0	0	0	0	0	15.3888	0	4.38409	2.40535
k__Bacteria;p__Candidatus Woesebacteria;c__Unclassified;o__Unclassified;f__Unclassified;g__Unclassified;s__Candidatus Woesebacteria bacterium GWA1_42_12	0	0	0	0	0	0	0	0	10.3126	10.9811	0	3.22384
k__Bacteria;p__Spirochaetota;c__Unclassified;o__Unclassified;f__Unclassified;g__Unclassified;s__Spirochaetae bacterium HGW-Spirochaetae-6	20.4032	17.3249	11.3601	1.72571	0	9.94882	1.58702	16.7244	20.1769	5.72926	1.53284	1.682
k__Bacteria;p__Pseudomonadota;c__Betaproteobacteria;o__Burkholderiales;f__Oxalobacteraceae;g__Duganella;s__Duganella sp. BJB489	0	0	0	0	0	0	2.82592	13.5365	34.7303	0	0	1.49752
k__Bacteria;p__Pseudomonadota;c__Gammaproteobacteria;o__Alteromonadales;f__Shewanellaceae;g__Shewanella;s__Shewanella sp. P1-14-1	0	0	0	0	0	0	18.5078	11.8206	20.9158	0	2.97933	0
k__Archaea;p__Thermoproteota;c__Thermoprotei;o__Thermofilales;f__Thermofilaceae;g__Infirmifilum;s__Infirmifilum sp. NZ	0	0	0	0	0	0	0	0	12.3752	0	0	0
k__Bacteria;p__Bacillota;c__Bacilli;o__Bacillales;f__Bacillaceae;g__Bacillus;s__Bacillus cereus group sp. N12	0	0	0	0	0	0	5.72572	38.3976	21.8385	6.89009	1.38257	3.0342
k__Bacteria;p__Pseudomonadota;c__Alphaproteobacteria;o__Rhodobacterales;f__Paracoccaceae;g__Meridianimarinicoccus;s__Meridianimarinicoccus roseus	0	0	0	0	0	0	0	6.99385	22.6878	1.46414	0	0
k__Bacteria;p__Candidatus Yanofskybacteria;c__Unclassified;o__Unclassified;f__Unclassified;g__Unclassified;s__Candidatus Yanofskybacteria bacterium CG10_big_fil_rev_8_21_14_0_10_36_16	14.4285	8.18475	9.30726	21.8551	31.7176	23.408	9.31952	23.8088	34.2292	0	0	0
k__Bacteria;p__Bacteroidota;c__Cytophagia;o__Cytophagales;f__Hymenobacteraceae;g__Hymenobacter;s__Hymenobacter mucosus	0	0	0	0	0	0	3.08463	11.8206	20.9158	0	2.97933	0
k__Bacteria;p__Pseudomonadota;c__Betaproteobacteria;o__Burkholderiales;f__Oxalobacteraceae;g__Janthinobacterium;s__Janthinobacterium sp. J3	9.34565	2.96257	1.86979	2.30095	4.18787	3.55373	0	14.3991	14.559	5.16756	6.22154	9.1026
k__Bacteria;p__Fusobacteriota;c__Fusobacteriia;o__Fusobacteriales;f__Leptotrichiaceae;g__Streptobacillus;s__Streptobacillus moniliformis	0	1.94289	0	1.50899	1.37323	13.9835	2.03729	1.95177	0	0	0	0
k__Bacteria;p__Pseudomonadota;c__Alphaproteobacteria;o__Rhodobacterales;f__Roseobacteraceae;g__Leisingera;s__Leisingera sp. ANG-M1	0	0	0	0	0	0	4.01851	0	17.03	0	0	0
k__Bacteria;p__Unclassified;c__Unclassified;o__Unclassified;f__Unclassified;g__Unclassified;s__bacterium 0.1xD8-71	0	0	0	0	0	0	0	14.1767	5.01696	3.56143	7.14637	6.27341
k__Bacteria;p__Pseudomonadota;c__Gammaproteobacteria;o__Alteromonadales;f__Shewanellaceae;g__Shewanella;s__Shewanella submarina	0	0	0	0	0	0	1.91274	7.32979	9.7272	0	0.923722	0
k__Bacteria;p__Pseudomonadota;c__Alphaproteobacteria;o__Rhodobacterales;f__Roseobacteraceae;g__Sulfitobacter;s__Sulfitobacter noctilucae	0	0	0	0	0	0	1.8639	7.14265	9.47884	0	0	0
k__Viruses;p__Nucleocytoviricota;c__Megaviricetes;o__Algavirales;f__Phycodnaviridae;g__Prasinovirus;s__Ostreococcus tauri virus RT-2011	0	0	0	0	0	0	2.43343	18.6503	20.6253	0	0	0
k__Bacteria;p__Pseudomonadota;c__Gammaproteobacteria;o__Thiotrichales;f__Fastidiosibacteraceae;g__Cysteiniphilum;s__Cysteiniphilum sp. QT6929	0	0	0	0	0	0	0	0	17.6788	0	0	0
k__Bacteria;p__Bacteroidota;c__Bacteroidia;o__Bacteroidales;f__Bacteroidaceae;g__Phocaeicola;s__Phocaeicola coprophilus	0	0	0	0	0	0	2.19009	10.4908	16.7065	0	0	2.32116
k__Archaea;p__Euryarchaeota;c__Halobacteria;o__Natrialbales;f__Natrialbaceae;g__Haloterrigena;s__Haloterrigena alkaliphila	0	0	0	0	0	0	0	2.15195	5.71161	0	0	0
k__Bacteria;p__Pseudomonadota;c__Gammaproteobacteria;o__Pseudomonadales;f__Pseudomonadaceae;g__Pseudomonas;s__Pseudomonas sp. MYb185	0	0	0	0	0	0	0	4.93683	26.2062	0	0	0
k__Archaea;p__Euryarchaeota;c__Methanobacteria;o__Methanobacteriales;f__Methanobacteriaceae;g__Methanobacterium;s__Methanobacterium aggregans	13.7353	18.6586	1.78241	0	3.93607	5.4929	3.79236	3.63317	16.0716	2.28178	0.988469	0
k__Bacteria;p__Actinomycetota;c__Actinomycetes;o__Kitasatosporales;f__Streptomycetaceae;g__Streptomyces;s__Streptomyces sp. NBC_00160	0	0	0	0	0	0	2.59182	0	10.9839	0	0	0
k__Bacteria;p__candidate division WWE3;c__Unclassified;o__Unclassified;f__Unclassified;g__Unclassified;s__candidate division WWE3 bacterium RIFCSPLOWO2_02_FULL_53_10	0	0	0	0	0	0	3.87626	7.42709	13.1418	0	0	0
k__Bacteria;p__Pseudomonadota;c__Alphaproteobacteria;o__Hyphomicrobiales;f__Rhizobiaceae;g__Pseudorhizobium;s__Pseudorhizobium pelagicum	5.66768	0	9.84352	0	0	0	5.86631	7.49341	9.94432	2.35309	0.944341	0
k__Bacteria;p__Actinomycetota;c__Actinomycetes;o__Mycobacteriales;f__Nocardiaceae;g__Nocardia;s__Nocardia sp. NBC_01329	0	4.30642	3.93234	10.034	18.2626	0	1.64668	1.57756	6.97847	0	0	0
k__Bacteria;p__Pseudomonadota;c__Gammaproteobacteria;o__Vibrionales;f__Vibrionaceae;g__Vibrio;s__Vibrio furnissii	0	0	0	0	0	0	0	0	11.2501	0	0	0
k__Bacteria;p__Bacillota;c__Bacilli;o__Bacillales;f__Paenibacillaceae;g__Paenibacillus;s__Paenibacillus sp. NFR01	9.4972	11.2898	0	0	0	0	7.6177	7.29793	11.2991	0	0.919706	2.0184
k__Bacteria;p__Bacteroidota;c__Flavobacteriia;o__Flavobacteriales;f__Flavobacteriaceae;g__Robiginitalea;s__Robiginitalea aurantiaca	9.94336	4.59035	2.09581	0	6.55379	16.519	0	5.74837	15.257	4.81362	0	0
k__Bacteria;p__Cyanobacteriota;c__Cyanophyceae;o__Oscillatoriales;f__Oscillatoriaceae;g__Moorena;s__Moorena sp. SIO4E2	34.2868	18.6743	20.7945	20.6033	4.59467	2.00431	0	2.42561	8.58392	0	0	0
k__Archaea;p__Euryarchaeota;c__Halobacteria;o__Haloferacales;f__Halorubraceae;g__Halorubrum;s__Halorubrum aethiopicum	0	0	0	0	0	0	0	2.41167	10.6682	0	0	0
k__Archaea;p__Euryarchaeota;c__Thermococci;o__Thermococcales;f__Thermococcaceae;g__Thermococcus;s__Thermococcus sp. 21S7	0	0	0	0	0	0	2.1684	0	16.5411	2.60936	0	2.29818
k__Archaea;p__Candidatus Bathyarchaeota;c__Candidatus Bathyarchaeia;o__Candidatus Hecatellales;f__Unclassified;g__Unclassified;s__Candidatus Hecatellales archaeon B24	0	0	0	0	0	0	0	0	11.4821	0	0	0
k__Bacteria;p__Chloroflexota;c__Unclassified;o__Unclassified;f__Unclassified;g__Unclassified;s__uncultured Chloroflexi bacterium Rifle_16ft_4_minimus_38099	11.2627	2.14217	1.95608	1.66376	0	7.70887	8.42342	20.1746	17.8488	15.2046	8.13586	4.46378
k__Bacteria;p__Bacillota;c__Clostridia;o__Thermoanaerobacterales;f__Thermoanaerobacteraceae;g__Thermoanaerobacterium;s__Thermoanaerobacterium sp. R66	0	0	0	0	0	0	4.46957	4.28195	7.57663	0	0	0
k__Bacteria;p__Bacillota;c__Bacilli;o__Bacillales;f__Bacillaceae;g__Bacillus;s__Bacillus sp. m3-13	0	0	0	6.08312	22.1434	0	4.51565	4.32609	15.3095	5.43393	2.18075	4.7859
k__Bacteria;p__Pseudomonadota;c__Alphaproteobacteria;o__Unclassified;f__Unclassified;g__Unclassified;s__alpha proteobacterium Q-1	8.44703	0	18.3383	3.11955	2.83889	4.81804	2.97971	0	20.2043	3.58566	0	3.15805
k__Bacteria;p__Bacillota;c__Bacilli;o__Bacillales;f__Bacillaceae;g__Evansella;s__Evansella vedderi	31.7476	23.5158	26.5137	20.6172	9.63476	21.5498	0	2.99736	15.9109	0	1.80797	0
k__Bacteria;p__Pseudomonadota;c__Alphaproteobacteria;o__Rhodobacterales;f__Roseobacteraceae;g__Ruegeria;s__Ruegeria sp. HKCCD4315	2.043	1.94289	1.77412	0	0	0	4.6433	15.2211	18.7138	1.86251	11.8829	20.0357
k__Archaea;p__Euryarchaeota;c__Methanobacteria;o__Methanobacteriales;f__Methanobacteriaceae;g__Unclassified;s__Methanobacteriaceae archaeon 41_258	0	0	0	0	0	0	2.75483	10.5567	16.3445	0	1.33039	0
k__Bacteria;p__Actinomycetota;c__Actinomycetes;o__Micrococcales;f__Microbacteriaceae;g__Frigoribacterium;s__Frigoribacterium sp. CFBP 8751	0	0	0	0	7.11433	0	0	0	0	0	0	0
k__Archaea;p__Euryarchaeota;c__Halobacteria;o__Halobacteriales;f__Haloarculaceae;g__Halomicroarcula;s__Halomicroarcula limicola	0	0	0	0	0	0	1.6163	0	10.9595	0	0	1.71304
k__Bacteria;p__Bacillota;c__Bacilli;o__Lactobacillales;f__Lactobacillaceae;g__Latilactobacillus;s__Latilactobacillus sakei	0	0	0	0	0	0	0	10.4908	15.4689	0	0	0
k__Bacteria;p__Actinomycetota;c__Actinomycetes;o__Micrococcales;f__Microbacteriaceae;g__Aquiluna;s__Candidatus Aquiluna sp. XM-24bin5	0	0	0	0	0	0	0	18.2448	19.3698	4.58341	0	0
[truncated: 29,740 more rows]

## Sheet: Supplemental Table S3
sample	Axis1	Axis2	Axis3	Axis4	Axis5
RCK1	-9.30994	3.96606	-5.4746	6.57049	-5.12315
RCK2	-6.3393	4.67791	-6.18757	3.20365	0.972058
RCK3	-7.92444	3.70133	-1.8435	3.22901	5.9811
RTM1	-10.9055	-0.362339	5.04958	-5.53304	-0.276063
RTM2	-10.4459	0.0264013	4.42989	-6.57003	-1.03256
RTM3	-7.66008	1.61941	0.326842	-2.93561	0.43114
SCK1	8.90325	-10.7847	-11.0294	-6.44087	1.4192
SCK2	3.70578	-10.8435	3.1043	3.47205	-0.436899
SCK3	2.60066	-11.3807	4.50838	5.15172	-2.80858
STM1	8.86568	1.52296	5.28935	3.20552	5.19405
STM2	12.2491	8.33439	0.644226	-3.18867	-3.95323
STM3	16.2607	9.52282	1.18251	-0.164223	-0.367075

## Sheet: Supplemental Table S4
sample	NMDS1	NMDS2
RCK1	-0.149238	-0.0807088
RCK2	-0.113305	-0.0800549
RCK3	-0.0994041	-0.0528571
RTM1	-0.163897	0.00666192
RTM2	-0.153845	0.00897785
RTM3	-0.143846	0.00503669
SCK1	0.178408	0.186761
SCK2	0.029973	0.126201
SCK3	0.0178086	0.140191
STM1	0.123022	-0.00642842
STM2	0.202429	-0.101075
STM3	0.271894	-0.152705

## Sheet: Supplemental Table S5
KO_Pathway	RCK	RTM	SCK	STM
Organismal Systems	339952	316721	342674	380580
Human Diseases	446819	405047	436252	486073
Cellular Processes	751560	683962	713069	831898
Environmental Information Processing	991815	911326	894915	1.07308e+06
Genetic Information Processing	1.0749e+06	937646	1.11724e+06	1.19078e+06
Metabolism	3.66613e+06	3.40836e+06	3.61299e+06	3.94027e+06

## Sheet: Supplemental Table S6
Pathogenspecies	RCK	RTM	SCK	STM
Salmonella enterica	0.010004	0.009149	0.009519	0.010663
Pseudomonas aeruginosa	0.008892	0.00771	0.008135	0.009974
Staphylococcus aureus	0.006986	0.006256	0.007515	0.00793
Xanthomonas oryzae	0.006092	0.005719	0.006122	0.006593
Acinetobacter baumannii	0.005003	0.004395	0.005329	0.006075
Mycobacterium tuberculosis	0.004249	0.004044	0.005148	0.004534
Escherichia coli	0.005494	0.005032	0.004397	0.005081
Xanthomonas campestris	0.004365	0.003686	0.004092	0.005062
Fusarium graminearum	0.004318	0.003783	0.004605	0.005049
Magnaporthe oryzae	0.003125	0.00292	0.00352	0.003795

## Sheet: Supplemental Table S7
Description	RCK1	RCK2	RCK3	RTM1	RTM2	RTM3	SCK1	SCK2	SCK3	STM1	STM2	STM3
k__Eukaryota;p__Ascomycota;c__Sordariomycetes;o__Hypocreales;f__Nectriaceae;g__Fusarium;s__Fusarium acuminatum	7.84367	0	9.08182	7.7246	3.51482	0	0	0	0	0	0	0
k__Eukaryota;p__Ascomycota;c__Sordariomycetes;o__Hypocreales;f__Nectriaceae;g__Fusarium;s__Fusarium beomiforme	0	0	1.60267	13.6317	1.24052	2.10536	0	0	0	0	0	0
k__Eukaryota;p__Ascomycota;c__Sordariomycetes;o__Hypocreales;f__Nectriaceae;g__Fusarium;s__Fusarium sp. Ph1	0	0	0	0	0	0	0	0	0	2.97792	0	10.4911
k__Eukaryota;p__Ascomycota;c__Sordariomycetes;o__Hypocreales;f__Nectriaceae;g__Fusarium;s__Fusarium oxysporum	6.20305	4.51592	5.85092	17.1885	5.1471	12.4835	29.8121	3.90354	7.45375	6.55147	28.5044	33.3227
k__Eukaryota;p__Ascomycota;c__Sordariomycetes;o__Hypocreales;f__Nectriaceae;g__Fusarium;s__Fusarium austroafricanum	0	0	0	0	0	0	0	0	0	0	0	2.77984
k__Eukaryota;p__Ascomycota;c__Sordariomycetes;o__Hypocreales;f__Nectriaceae;g__Fusarium;s__Fusarium euwallaceae	46.2538	45.2163	40.8209	11.1308	19.413	55.5971	68.9085	50.1485	33.1102	86.1932	67.8456	82.9319
k__Eukaryota;p__Ascomycota;c__Sordariomycetes;o__Hypocreales;f__Nectriaceae;g__Fusarium;s__Fusarium subglutinans	0	0	0	0	0	0	0	0	0	4.08598	8.19893	3.5987
k__Eukaryota;p__Ascomycota;c__Sordariomycetes;o__Hypocreales;f__Nectriaceae;g__Fusarium;s__Fusarium solani	0	0	0	0	0	0	0	0	0	6.05852	4.86281	0
k__Eukaryota;p__Ascomycota;c__Sordariomycetes;o__Hypocreales;f__Nectriaceae;g__Fusarium;s__Fusarium fujikuroi	0	0	0	0	0	0	0	0	0	4.58341	8.27736	16.1472
k__Eukaryota;p__Ascomycota;c__Sordariomycetes;o__Hypocreales;f__Nectriaceae;g__Fusarium;s__Fusarium mundagurra	0	0	0	0	0	0	0	0	0	0	0	14.8159
k__Eukaryota;p__Ascomycota;c__Sordariomycetes;o__Hypocreales;f__Nectriaceae;g__Fusarium;s__Fusarium flagelliforme	0	0	0	8.87507	6.2818	1.52303	0	12.4335	2.75003	0	4.38085	9.61429
k__Eukaryota;p__Ascomycota;c__Sordariomycetes;o__Hypocreales;f__Nectriaceae;g__Fusarium;s__Fusarium avenaceum	13.7074	5.35541	9.1362	0	0	0	0	0	0	0	2.11532	0
k__Eukaryota;p__Ascomycota;c__Sordariomycetes;o__Hypocreales;f__Nectriaceae;g__Fusarium;s__Fusarium sp. NRRL 66182	0	0	0	0	14.6402	4.14113	0	0	0	0	0	0
